# Supplementary material for: Identification of Key Candidate Genes and Pathways of Candida albicans-Infected Human Umbilical Vein Endothelial Cells and Drug Screening
Source: Indian J Microbiol. 2019 Dec 13;60(1):62–9. doi: 10.1007/s12088-019-00847-5 (PMC7000633; doi:10.1007/s12088-019-00847-5)
Supplement: Supplementary file 2 — Supplementary Material 2 [file 12088_2019_847_MOESM2_ESM.csv]

SUID	automated_textmining	coexpression	combined_score	database_annotated	Edge Betweenness unDir	EdgeBetweenness	experimentally_determined_interaction	gene_fusion	homology	interaction	name	neighborhood_on_chromosome	node1_external_id	node1_string_internal_id	node2_external_id	node2_string_internal_id	phylogenetic_cooccurrence	selected	shared interaction	shared name
177	0.876	0.781	0.999	0.9	222.0	36.07237597	0.848	0	0.0	interacts with	FOS (interacts with) JUNB	0.0	9606.ENSP00000306245	1848822	9606.ENSP00000303315	1848518	0.0	true	interacts with	FOS (interacts with) JUNB
178	0.902	0.866	0.986	0.0	170.0	31.90743978	0.066	0	0.0	interacts with	FOS (interacts with) EGR1	0.0	9606.ENSP00000306245	1848822	9606.ENSP00000239938	1843543	0.0	true	interacts with	FOS (interacts with) EGR1
179	0.853	0.101	0.985	0.9	256.0	51.14828762	0.0	0	0.0	interacts with	FOS (interacts with) IL6	0.0	9606.ENSP00000306245	1848822	9606.ENSP00000258743	1844631	0.0	true	interacts with	FOS (interacts with) IL6
180	0.917	0.864	0.979	0.8	266.0	42.0294172	0.152	0	0.825	interacts with	FOS (interacts with) FOSB	0.0	9606.ENSP00000306245	1848822	9606.ENSP00000245919	1843783	0.0	true	interacts with	FOS (interacts with) FOSB
181	0.729	0.042	0.971	0.9	246.0	50.10784195	0.0	0	0.0	interacts with	FOS (interacts with) CCL2	0.0	9606.ENSP00000306245	1848822	9606.ENSP00000225831	1843055	0.0	true	interacts with	FOS (interacts with) CCL2
182	0.592	0.887	0.956	0.0	142.0	29.77012987	0.119	0	0.0	interacts with	FOS (interacts with) DUSP1	0.0	9606.ENSP00000306245	1848822	9606.ENSP00000239223	1843515	0.0	true	interacts with	FOS (interacts with) DUSP1
183	0.441	0.844	0.909	0.0	138.0	35.2894509	0.0	0	0.0	interacts with	FOS (interacts with) ZFP36	0.0	9606.ENSP00000306245	1848822	9606.ENSP00000248673	1843925	0.0	true	interacts with	FOS (interacts with) ZFP36
184	0.732	0.0	0.75	0.0	246.0	50.39302364	0.106	0	0.0	interacts with	FOS (interacts with) MAP2K1	0.0	9606.ENSP00000306245	1848822	9606.ENSP00000302486	1848411	0.0	true	interacts with	FOS (interacts with) MAP2K1
185	0.579	0.194	0.647	0.0	232.0	53.44465257	0.0	0	0.0	interacts with	FOS (interacts with) SIK1	0.0	9606.ENSP00000306245	1848822	9606.ENSP00000270162	1846133	0.0	true	interacts with	FOS (interacts with) SIK1
186	0.36	0.0	0.605	0.0	712.0	129.03802183	0.407	0	0.0	interacts with	FOS (interacts with) SIRT1	0.0	9606.ENSP00000306245	1848822	9606.ENSP00000212015	1842473	0.0	true	interacts with	FOS (interacts with) SIRT1
187	0.504	0.101	0.54	0.0	816.0	113.26078144	0.051	0	0.0	interacts with	FOS (interacts with) NFKBIA	0.0	9606.ENSP00000306245	1848822	9606.ENSP00000216797	1842621	0.0	true	interacts with	FOS (interacts with) NFKBIA
188	0.285	0.069	0.537	0.0	202.0	44.45496725	0.36	0	0.0	interacts with	FOS (interacts with) XBP1	0.0	9606.ENSP00000306245	1848822	9606.ENSP00000216037	1842534	0.0	true	interacts with	FOS (interacts with) XBP1
189	0.486	0.051	0.509	0.0	290.0	81.92466553	0.074	0	0.0	interacts with	FOS (interacts with) ATF1	0.0	9606.ENSP00000306245	1848822	9606.ENSP00000262053	1845050	0.0	true	interacts with	FOS (interacts with) ATF1
190	0.473	0.0	0.473	0.0	214.0	51.48559949	0.0	0	0.0	interacts with	FOS (interacts with) H2AFZ	0.0	9606.ENSP00000306245	1848822	9606.ENSP00000296417	1847723	0.0	true	interacts with	FOS (interacts with) H2AFZ
191	0.304	0.243	0.45	0.0	334.0	114.6452381	0.0	0	0.0	interacts with	FOS (interacts with) RGS2	0.0	9606.ENSP00000306245	1848822	9606.ENSP00000235382	1843426	0.0	true	interacts with	FOS (interacts with) RGS2
192	0.44	0.05	0.445	0.0	806.0	179.282477	0.0	0	0.0	interacts with	FOS (interacts with) KITLG	0.0	9606.ENSP00000306245	1848822	9606.ENSP00000228280	1843134	0.0	true	interacts with	FOS (interacts with) KITLG
193	0.441	0.0	0.441	0.0	246.0	90.66349206	0.0	0	0.0	interacts with	FOS (interacts with) CTSK	0.0	9606.ENSP00000306245	1848822	9606.ENSP00000271651	1846209	0.0	true	interacts with	FOS (interacts with) CTSK
194	0.774	0.464	0.996	0.9	96.0	19.65480415	0.739	0	0.0	interacts with	JUNB (interacts with) FOSB	0.0	9606.ENSP00000303315	1848518	9606.ENSP00000245919	1843783	0.0	true	interacts with	JUNB (interacts with) FOSB
195	0.431	0.101	0.944	0.9	322.0	61.86126515	0.0	0	0.0	interacts with	JUNB (interacts with) IL6	0.0	9606.ENSP00000303315	1848518	9606.ENSP00000258743	1844631	0.0	true	interacts with	JUNB (interacts with) IL6
196	0.426	0.357	0.917	0.0	108.0	24.9602626	0.792	0	0.0	interacts with	JUNB (interacts with) EGR1	0.0	9606.ENSP00000303315	1848518	9606.ENSP00000239938	1843543	0.0	true	interacts with	JUNB (interacts with) EGR1
197	0.049	0.0	0.9	0.9	732.0	143.01602082	0.0	0	0.0	interacts with	JUNB (interacts with) MGP	0.0	9606.ENSP00000303315	1848518	9606.ENSP00000228938	1843175	0.0	true	interacts with	JUNB (interacts with) MGP
198	0.186	0.787	0.819	0.0	54.0	12.96179911	0.0	0	0.0	interacts with	JUNB (interacts with) ZFP36	0.0	9606.ENSP00000303315	1848518	9606.ENSP00000248673	1843925	0.0	true	interacts with	JUNB (interacts with) ZFP36
199	0.237	0.632	0.715	0.0	92.0	21.86389101	0.069	0	0.0	interacts with	JUNB (interacts with) DUSP1	0.0	9606.ENSP00000303315	1848518	9606.ENSP00000239223	1843515	0.0	true	interacts with	JUNB (interacts with) DUSP1
200	0.253	0.0	0.58	0.0	132.0	25.5132828	0.46	0	0.0	interacts with	JUNB (interacts with) ATF1	0.0	9606.ENSP00000303315	1848518	9606.ENSP00000262053	1845050	0.0	true	interacts with	JUNB (interacts with) ATF1
201	0.295	0.24	0.449	0.0	358.0	89.49373356	0.054	0	0.0	interacts with	JUNB (interacts with) NFKBIA	0.0	9606.ENSP00000303315	1848518	9606.ENSP00000216797	1842621	0.0	true	interacts with	JUNB (interacts with) NFKBIA
202	0.756	0.952	0.999	0.9	1664.0	284.90924458	0.997	0	0.914	interacts with	PSMC6 (interacts with) PSMC4	0.0	9606.ENSP00000401802	1860306	9606.ENSP00000157812	1842267	0.515	true	interacts with	PSMC6 (interacts with) PSMC4
203	0.275	0.055	0.936	0.9	104.0	25.87681534	0.188	0	0.0	interacts with	PSMC6 (interacts with) NFKBIA	0.0	9606.ENSP00000401802	1860306	9606.ENSP00000216797	1842621	0.0	true	interacts with	PSMC6 (interacts with) NFKBIA
204	0.074	0.053	0.919	0.9	354.0	44.28779053	0.188	0	0.0	interacts with	PSMC6 (interacts with) NFKBIE	0.0	9606.ENSP00000401802	1860306	9606.ENSP00000275015	1846424	0.0	true	interacts with	PSMC6 (interacts with) NFKBIE
205	0.0	0.0	0.9	0.9	638.0	175.10597572	0.0	0	0.0	interacts with	PSMC6 (interacts with) TNFRSF12A	0.0	9606.ENSP00000401802	1860306	9606.ENSP00000326737	1850864	0.0	true	interacts with	PSMC6 (interacts with) TNFRSF12A
206	0.715	0.104	0.734	0.0	360.0	78.58628627	0.0	0	0.0	interacts with	PSMC6 (interacts with) MAP2K1	0.0	9606.ENSP00000401802	1860306	9606.ENSP00000302486	1848411	0.0	true	interacts with	PSMC6 (interacts with) MAP2K1
207	0.572	0.0	0.572	0.0	756.0	132.63236296	0.0	0	0.0	interacts with	PSMC6 (interacts with) FOS	0.0	9606.ENSP00000401802	1860306	9606.ENSP00000306245	1848822	0.0	true	interacts with	PSMC6 (interacts with) FOS
208	0.503	0.0	0.503	0.0	76.0	16.84436383	0.0	0	0.0	interacts with	PSMC6 (interacts with) EIF2AK3	0.0	9606.ENSP00000401802	1860306	9606.ENSP00000307235	1848934	0.0	true	interacts with	PSMC6 (interacts with) EIF2AK3
209	0.481	0.0	0.481	0.0	712.0	145.40115875	0.0	0	0.0	interacts with	PSMC6 (interacts with) IL6	0.0	9606.ENSP00000401802	1860306	9606.ENSP00000258743	1844631	0.0	true	interacts with	PSMC6 (interacts with) IL6
210	0.441	0.0	0.464	0.0	614.0	140.26573251	0.08	0	0.0	interacts with	PSMC6 (interacts with) MYC	0.0	9606.ENSP00000401802	1860306	9606.ENSP00000367207	1856789	0.0	true	interacts with	PSMC6 (interacts with) MYC
211	0.44	0.043	0.443	0.0	232.0	47.58097473	0.045	0	0.0	interacts with	PSMC6 (interacts with) DUSP1	0.0	9606.ENSP00000401802	1860306	9606.ENSP00000239223	1843515	0.0	true	interacts with	PSMC6 (interacts with) DUSP1
212	0.442	0.0	0.442	0.0	376.0	63.2871185	0.0	0	0.0	interacts with	PSMC6 (interacts with) PTGS2	0.0	9606.ENSP00000401802	1860306	9606.ENSP00000356438	1854602	0.0	true	interacts with	PSMC6 (interacts with) PTGS2
213	0.407	0.0	0.407	0.0	34.0	18.66704015	0.0	0	0.0	interacts with	PSMC6 (interacts with) PLA2G4A	0.0	9606.ENSP00000401802	1860306	9606.ENSP00000356436	1854600	0.0	true	interacts with	PSMC6 (interacts with) PLA2G4A
214	0.769	0.042	0.997	0.9	244.0	56.0102822	0.89	0	0.0	interacts with	CHUK (interacts with) NFKBIA	0.0	9606.ENSP00000359424	1855248	9606.ENSP00000216797	1842621	0.0	true	interacts with	CHUK (interacts with) NFKBIA
215	0.423	0.051	0.955	0.9	442.0	81.0016621	0.275	0	0.0	interacts with	CHUK (interacts with) NFKBIE	0.0	9606.ENSP00000359424	1855248	9606.ENSP00000275015	1846424	0.0	true	interacts with	CHUK (interacts with) NFKBIE
216	0.276	0.052	0.95	0.9	134.0	35.94834055	0.36	0	0.0	interacts with	CHUK (interacts with) TNFAIP3	0.0	9606.ENSP00000359424	1855248	9606.ENSP00000237289	1843455	0.0	true	interacts with	CHUK (interacts with) TNFAIP3
217	0.106	0.108	0.913	0.9	1048.0	300.7841849	0.0	0	0.0	interacts with	CHUK (interacts with) PELI1	0.0	9606.ENSP00000359424	1855248	9606.ENSP00000351789	1853768	0.0	true	interacts with	CHUK (interacts with) PELI1
218	0.143	0.053	0.911	0.9	928.0	176.70072167	0.0	0	0.0	interacts with	CHUK (interacts with) CDC34	0.0	9606.ENSP00000359424	1855248	9606.ENSP00000215574	1842491	0.0	true	interacts with	CHUK (interacts with) CDC34
219	0.0	0.149	0.751	0.72	502.0	107.60606501	0.0	0	0.0	interacts with	CHUK (interacts with) RB1CC1	0.0	9606.ENSP00000359424	1855248	9606.ENSP00000025008	1842195	0.0	true	interacts with	CHUK (interacts with) RB1CC1
220	0.6	0.048	0.603	0.0	788.0	137.14503631	0.0	0	0.0	interacts with	CHUK (interacts with) FOS	0.0	9606.ENSP00000359424	1855248	9606.ENSP00000306245	1848822	0.0	true	interacts with	CHUK (interacts with) FOS
221	0.493	0.043	0.494	0.0	636.0	113.38097207	0.0	0	0.0	interacts with	CHUK (interacts with) IL6	0.0	9606.ENSP00000359424	1855248	9606.ENSP00000258743	1844631	0.0	true	interacts with	CHUK (interacts with) IL6
222	0.44	0.054	0.447	0.0	394.0	66.35841642	0.0	0	0.0	interacts with	CHUK (interacts with) PTGS2	0.0	9606.ENSP00000359424	1855248	9606.ENSP00000356438	1854602	0.0	true	interacts with	CHUK (interacts with) PTGS2
223	0.142	0.0	0.406	0.0	274.0	61.78214177	0.336	0	0.0	interacts with	CHUK (interacts with) DUSP1	0.0	9606.ENSP00000359424	1855248	9606.ENSP00000239223	1843515	0.0	true	interacts with	CHUK (interacts with) DUSP1
224	0.569	0.053	0.968	0.9	1508.0	318.21939764	0.326	0	0.0	interacts with	NFKBIA (interacts with) CDC34	0.0	9606.ENSP00000216797	1842621	9606.ENSP00000215574	1842491	0.0	true	interacts with	NFKBIA (interacts with) CDC34
225	0.074	0.053	0.919	0.9	2848.0	623.5553072	0.188	0	0.0	interacts with	NFKBIA (interacts with) PSMC4	0.0	9606.ENSP00000216797	1842621	9606.ENSP00000157812	1842267	0.0	true	interacts with	NFKBIA (interacts with) PSMC4
226	0.648	0.766	0.916	0.0	116.0	23.89449668	0.066	0	0.0	interacts with	FOSB (interacts with) EGR1	0.0	9606.ENSP00000245919	1843783	9606.ENSP00000239938	1843543	0.0	true	interacts with	FOSB (interacts with) EGR1
227	0.214	0.0	0.84	0.8	248.0	49.88573087	0.066	0	0.0	interacts with	FOSB (interacts with) SIRT1	0.0	9606.ENSP00000245919	1843783	9606.ENSP00000212015	1842473	0.0	true	interacts with	FOSB (interacts with) SIRT1
228	0.369	0.689	0.812	0.0	130.0	23.86788648	0.119	0	0.0	interacts with	FOSB (interacts with) DUSP1	0.0	9606.ENSP00000245919	1843783	9606.ENSP00000239223	1843515	0.0	true	interacts with	FOSB (interacts with) DUSP1
229	0.372	0.122	0.425	0.0	128.0	33.67380952	0.0	0	0.0	interacts with	FOSB (interacts with) RGS2	0.0	9606.ENSP00000245919	1843783	9606.ENSP00000235382	1843426	0.0	true	interacts with	FOSB (interacts with) RGS2
230	0.881	0.096	0.996	0.9	80.0	12.9988456	0.749	0	0.0	interacts with	FOSL1 (interacts with) JUNB	0.0	9606.ENSP00000310170	1849266	9606.ENSP00000303315	1848518	0.0	true	interacts with	FOSL1 (interacts with) JUNB
231	0.4	0.055	0.938	0.9	464.0	89.56161288	0.0	0	0.0	interacts with	FOSL1 (interacts with) IL6	0.0	9606.ENSP00000310170	1849266	9606.ENSP00000258743	1844631	0.0	true	interacts with	FOSL1 (interacts with) IL6
232	0.299	0.0	0.926	0.9	712.0	110.04881415	0.0	0	0.0	interacts with	FOSL1 (interacts with) MGP	0.0	9606.ENSP00000310170	1849266	9606.ENSP00000228938	1843175	0.0	true	interacts with	FOSL1 (interacts with) MGP
233	0.277	0.055	0.925	0.9	218.0	43.3044622	0.0	0	0.0	interacts with	FOSL1 (interacts with) CCL2	0.0	9606.ENSP00000310170	1849266	9606.ENSP00000225831	1843055	0.0	true	interacts with	FOSL1 (interacts with) CCL2
234	0.901	0.053	0.918	0.9	440.0	73.6338351	0.0	0	0.804	interacts with	FOSL1 (interacts with) FOS	0.0	9606.ENSP00000310170	1849266	9606.ENSP00000306245	1848822	0.0	true	interacts with	FOSL1 (interacts with) FOS
235	0.891	0.053	0.843	0.8	116.0	29.5376744	0.0	0	0.766	interacts with	FOSL1 (interacts with) FOSB	0.0	9606.ENSP00000310170	1849266	9606.ENSP00000245919	1843783	0.0	true	interacts with	FOSL1 (interacts with) FOSB
236	0.705	0.053	0.717	0.0	210.0	39.14786029	0.066	0	0.0	interacts with	FOSL1 (interacts with) EGR1	0.0	9606.ENSP00000310170	1849266	9606.ENSP00000239938	1843543	0.0	true	interacts with	FOSL1 (interacts with) EGR1
237	0.488	0.0	0.523	0.0	232.0	48.07542162	0.106	0	0.0	interacts with	FOSL1 (interacts with) MAP2K1	0.0	9606.ENSP00000310170	1849266	9606.ENSP00000302486	1848411	0.0	true	interacts with	FOSL1 (interacts with) MAP2K1
238	0.846	0.044	0.991	0.9	100.0	32.37649573	0.446	0	0.0	interacts with	PLAU (interacts with) SERPINB2	0.074	9606.ENSP00000361850	1855748	9606.ENSP00000299502	1848072	0.0	true	interacts with	PLAU (interacts with) SERPINB2
239	0.66	0.0	0.964	0.9	186.0	42.36943627	0.0	0	0.0	interacts with	PLAU (interacts with) FOS	0.0	9606.ENSP00000361850	1855748	9606.ENSP00000306245	1848822	0.0	true	interacts with	PLAU (interacts with) FOS
240	0.27	0.069	0.926	0.9	52.0	13.86601732	0.0	0	0.0	interacts with	PLAU (interacts with) FOSL1	0.0	9606.ENSP00000361850	1855748	9606.ENSP00000310170	1849266	0.0	true	interacts with	PLAU (interacts with) FOSL1
241	0.74	0.0	0.74	0.0	64.0	11.11753247	0.0	0	0.0	interacts with	PLAU (interacts with) F3	0.0	9606.ENSP00000361850	1855748	9606.ENSP00000334145	1851684	0.0	true	interacts with	PLAU (interacts with) F3
242	0.641	0.058	0.647	0.0	82.0	17.20659735	0.0	0	0.0	interacts with	PLAU (interacts with) CCL2	0.0	9606.ENSP00000361850	1855748	9606.ENSP00000225831	1843055	0.0	true	interacts with	PLAU (interacts with) CCL2
243	0.58	0.0	0.581	0.0	62.0	11.4650319	0.0	0	0.0	interacts with	PLAU (interacts with) ETS2	0.0	9606.ENSP00000361850	1855748	9606.ENSP00000353344	1853968	0.0	true	interacts with	PLAU (interacts with) ETS2
244	0.305	0.0	0.536	0.0	114.0	26.75510747	0.36	0	0.0	interacts with	PLAU (interacts with) MAP2K1	0.0	9606.ENSP00000361850	1855748	9606.ENSP00000302486	1848411	0.0	true	interacts with	PLAU (interacts with) MAP2K1
245	0.5	0.0	0.499	0.0	184.0	38.63044923	0.0	0	0.0	interacts with	PLAU (interacts with) IL6	0.0	9606.ENSP00000361850	1855748	9606.ENSP00000258743	1844631	0.0	true	interacts with	PLAU (interacts with) IL6
246	0.441	0.053	0.447	0.0	140.0	25.28597002	0.0	0	0.0	interacts with	PLAU (interacts with) PTGS2	0.0	9606.ENSP00000361850	1855748	9606.ENSP00000356438	1854602	0.0	true	interacts with	PLAU (interacts with) PTGS2
247	0.399	0.094	0.433	0.0	344.0	159.58974359	0.0	0	0.0	interacts with	SERPINB2 (interacts with) IL6	0.0	9606.ENSP00000299502	1848072	9606.ENSP00000258743	1844631	0.0	true	interacts with	SERPINB2 (interacts with) IL6
248	0.295	0.4	0.989	0.924	1264.0	412.0	0.329	0	0.0	interacts with	HSPA13 (interacts with) DNAJB6	0.309	9606.ENSP00000285667	1846969	9606.ENSP00000262177	1845081	0.412	true	interacts with	HSPA13 (interacts with) DNAJB6
249	0.428	0.35	0.612	0.0	1022.0	283.79412254	0.0	0	0.0	interacts with	DNAJB6 (interacts with) AHSA1	0.0	9606.ENSP00000262177	1845081	9606.ENSP00000216479	1842603	0.0	true	interacts with	DNAJB6 (interacts with) AHSA1
250	0.711	0.355	0.816	0.0	94.0	19.87362915	0.088	0	0.0	interacts with	EGR1 (interacts with) DUSP1	0.0	9606.ENSP00000239938	1843543	9606.ENSP00000239223	1843515	0.0	true	interacts with	EGR1 (interacts with) DUSP1
251	0.559	0.054	0.577	0.0	348.0	65.89418825	0.067	0	0.0	interacts with	EGR1 (interacts with) SIRT1	0.0	9606.ENSP00000239938	1843543	9606.ENSP00000212015	1842473	0.0	true	interacts with	EGR1 (interacts with) SIRT1
252	0.481	0.047	0.484	0.0	180.0	34.70956266	0.0	0	0.0	interacts with	EGR1 (interacts with) CCL2	0.0	9606.ENSP00000239938	1843543	9606.ENSP00000225831	1843055	0.0	true	interacts with	EGR1 (interacts with) CCL2
253	0.376	0.067	0.439	0.0	408.0	63.49721313	0.114	0	0.0	interacts with	EGR1 (interacts with) NFKBIA	0.0	9606.ENSP00000239938	1843543	9606.ENSP00000216797	1842621	0.0	true	interacts with	EGR1 (interacts with) NFKBIA
254	0.967	0.247	0.974	0.0	94.0	20.99542125	0.0	0	0.0	interacts with	IL6 (interacts with) CCL2	0.0	9606.ENSP00000258743	1844631	9606.ENSP00000225831	1843055	0.0	true	interacts with	IL6 (interacts with) CCL2
255	0.823	0.0	0.823	0.0	786.0	172.60772988	0.0	0	0.0	interacts with	IL6 (interacts with) KITLG	0.0	9606.ENSP00000258743	1844631	9606.ENSP00000228280	1843134	0.0	true	interacts with	IL6 (interacts with) KITLG
256	0.702	0.081	0.714	0.0	734.0	109.18985549	0.0	0	0.0	interacts with	IL6 (interacts with) NFKBIA	0.0	9606.ENSP00000258743	1844631	9606.ENSP00000216797	1842621	0.0	true	interacts with	IL6 (interacts with) NFKBIA
257	0.662	0.1	0.683	0.0	162.0	48.40640996	0.0	0	0.0	interacts with	IL6 (interacts with) ZFP36	0.0	9606.ENSP00000258743	1844631	9606.ENSP00000248673	1843925	0.0	true	interacts with	IL6 (interacts with) ZFP36
258	0.641	0.0	0.641	0.0	226.0	57.21763041	0.0	0	0.0	interacts with	IL6 (interacts with) XBP1	0.0	9606.ENSP00000258743	1844631	9606.ENSP00000216037	1842534	0.0	true	interacts with	IL6 (interacts with) XBP1
259	0.57	0.0	0.57	0.0	280.0	58.33262016	0.0	0	0.0	interacts with	IL6 (interacts with) EGR1	0.0	9606.ENSP00000258743	1844631	9606.ENSP00000239938	1843543	0.0	true	interacts with	IL6 (interacts with) EGR1
260	0.409	0.26	0.544	0.0	264.0	86.15658648	0.0	0	0.0	interacts with	IL6 (interacts with) TNFAIP3	0.0	9606.ENSP00000258743	1844631	9606.ENSP00000237289	1843455	0.0	true	interacts with	IL6 (interacts with) TNFAIP3
261	0.491	0.112	0.528	0.0	236.0	65.80127095	0.0	0	0.0	interacts with	IL6 (interacts with) DUSP1	0.0	9606.ENSP00000258743	1844631	9606.ENSP00000239223	1843515	0.0	true	interacts with	IL6 (interacts with) DUSP1
262	0.49	0.0	0.489	0.0	708.0	172.56644064	0.0	0	0.0	interacts with	IL6 (interacts with) SIRT1	0.0	9606.ENSP00000258743	1844631	9606.ENSP00000212015	1842473	0.0	true	interacts with	IL6 (interacts with) SIRT1
263	0.401	0.085	0.429	0.0	366.0	135.62653437	0.0	0	0.0	interacts with	IL6 (interacts with) CXCL6	0.0	9606.ENSP00000258743	1844631	9606.ENSP00000226317	1843085	0.0	true	interacts with	IL6 (interacts with) CXCL6
264	0.375	0.118	0.425	0.0	350.0	80.22990154	0.0	0	0.0	interacts with	IL6 (interacts with) FOSB	0.0	9606.ENSP00000258743	1844631	9606.ENSP00000245919	1843783	0.0	true	interacts with	IL6 (interacts with) FOSB
265	0.892	0.84	0.983	0.9	34.0	5.27703746	0.0	0	0.976	interacts with	CXCL2 (interacts with) CXCL1	0.0	9606.ENSP00000427279	1861702	9606.ENSP00000379110	1858329	0.0	true	interacts with	CXCL2 (interacts with) CXCL1
266	0.63	0.267	0.97	0.9	60.0	10.74218004	0.0	0	0.0	interacts with	CXCL2 (interacts with) CCL20	0.0	9606.ENSP00000427279	1861702	9606.ENSP00000351671	1853751	0.0	true	interacts with	CXCL2 (interacts with) CCL20
267	0.759	0.643	0.963	0.9	60.0	10.74218004	0.0	0	0.976	interacts with	CXCL2 (interacts with) CXCL3	0.0	9606.ENSP00000427279	1861702	9606.ENSP00000296026	1847662	0.0	true	interacts with	CXCL2 (interacts with) CXCL3
268	0.758	0.162	0.921	0.9	66.0	13.08751804	0.0	0	0.873	interacts with	CXCL2 (interacts with) CXCL6	0.0	9606.ENSP00000427279	1861702	9606.ENSP00000226317	1843085	0.0	true	interacts with	CXCL2 (interacts with) CXCL6
269	0.074	0.0	0.903	0.9	166.0	25.27192725	0.0	0	0.0	interacts with	CXCL2 (interacts with) S1PR1	0.0	9606.ENSP00000427279	1861702	9606.ENSP00000305416	1848727	0.0	true	interacts with	CXCL2 (interacts with) S1PR1
270	0.675	0.631	0.875	0.0	210.0	45.47656767	0.0	0	0.0	interacts with	CXCL2 (interacts with) IL6	0.0	9606.ENSP00000427279	1861702	9606.ENSP00000258743	1844631	0.0	true	interacts with	CXCL2 (interacts with) IL6
271	0.829	0.165	0.851	0.0	104.0	18.75360648	0.0	0	0.0	interacts with	CXCL2 (interacts with) CCL2	0.0	9606.ENSP00000427279	1861702	9606.ENSP00000225831	1843055	0.0	true	interacts with	CXCL2 (interacts with) CCL2
272	0.38	0.433	0.634	0.0	132.0	25.90545566	0.0	0	0.0	interacts with	CXCL2 (interacts with) PTGS2	0.0	9606.ENSP00000427279	1861702	9606.ENSP00000356438	1854602	0.0	true	interacts with	CXCL2 (interacts with) PTGS2
273	0.339	0.446	0.618	0.0	36.0	7.65523088	0.0	0	0.0	interacts with	CXCL2 (interacts with) TNFAIP3	0.0	9606.ENSP00000427279	1861702	9606.ENSP00000237289	1843455	0.0	true	interacts with	CXCL2 (interacts with) TNFAIP3
274	0.345	0.239	0.48	0.0	236.0	55.81233158	0.0	0	0.0	interacts with	CXCL2 (interacts with) NFKBIA	0.0	9606.ENSP00000427279	1861702	9606.ENSP00000216797	1842621	0.0	true	interacts with	CXCL2 (interacts with) NFKBIA
275	0.322	0.247	0.467	0.0	194.0	34.96031044	0.0	0	0.0	interacts with	CXCL2 (interacts with) ATF3	0.0	9606.ENSP00000427279	1861702	9606.ENSP00000344352	1852803	0.0	true	interacts with	CXCL2 (interacts with) ATF3
276	0.264	0.245	0.421	0.0	334.0	71.01899448	0.0	0	0.0	interacts with	CXCL2 (interacts with) FOS	0.0	9606.ENSP00000427279	1861702	9606.ENSP00000306245	1848822	0.0	true	interacts with	CXCL2 (interacts with) FOS
277	0.66	0.434	0.979	0.9	28.0	5.41760462	0.0	0	0.0	interacts with	CXCL1 (interacts with) CCL20	0.0	9606.ENSP00000379110	1858329	9606.ENSP00000351671	1853751	0.0	true	interacts with	CXCL1 (interacts with) CCL20
278	0.707	0.6	0.959	0.9	28.0	5.41760462	0.0	0	0.969	interacts with	CXCL1 (interacts with) CXCL3	0.0	9606.ENSP00000379110	1858329	9606.ENSP00000296026	1847662	0.0	true	interacts with	CXCL1 (interacts with) CXCL3
279	0.63	0.482	0.949	0.9	34.0	7.10093795	0.0	0	0.886	interacts with	CXCL1 (interacts with) CXCL6	0.0	9606.ENSP00000379110	1858329	9606.ENSP00000226317	1843085	0.0	true	interacts with	CXCL1 (interacts with) CXCL6
280	0.876	0.4	0.923	0.0	290.0	74.89342735	0.0	0	0.0	interacts with	CXCL1 (interacts with) IL6	0.0	9606.ENSP00000379110	1858329	9606.ENSP00000258743	1844631	0.0	true	interacts with	CXCL1 (interacts with) IL6
281	0.125	0.0	0.908	0.9	96.0	13.8873501	0.0	0	0.0	interacts with	CXCL1 (interacts with) S1PR1	0.0	9606.ENSP00000379110	1858329	9606.ENSP00000305416	1848727	0.0	true	interacts with	CXCL1 (interacts with) S1PR1
282	0.823	0.162	0.845	0.0	142.0	28.10050157	0.0	0	0.0	interacts with	CXCL1 (interacts with) CCL2	0.0	9606.ENSP00000379110	1858329	9606.ENSP00000225831	1843055	0.0	true	interacts with	CXCL1 (interacts with) CCL2
283	0.481	0.362	0.655	0.0	194.0	43.1692985	0.0	0	0.0	interacts with	CXCL1 (interacts with) PTGS2	0.0	9606.ENSP00000379110	1858329	9606.ENSP00000356438	1854602	0.0	true	interacts with	CXCL1 (interacts with) PTGS2
284	0.335	0.277	0.498	0.0	36.0	7.88397518	0.0	0	0.0	interacts with	CXCL1 (interacts with) TNFAIP3	0.0	9606.ENSP00000379110	1858329	9606.ENSP00000237289	1843455	0.0	true	interacts with	CXCL1 (interacts with) TNFAIP3
285	0.379	0.12	0.43	0.0	270.0	65.83259056	0.0	0	0.0	interacts with	CXCL1 (interacts with) NFKBIA	0.0	9606.ENSP00000379110	1858329	9606.ENSP00000216797	1842621	0.0	true	interacts with	CXCL1 (interacts with) NFKBIA
286	0.824	0.12	0.983	0.9	94.0	21.91344538	0.0	0	0.0	interacts with	PTGS2 (interacts with) PLA2G4A	0.0	9606.ENSP00000356438	1854602	9606.ENSP00000356436	1854600	0.0	true	interacts with	PTGS2 (interacts with) PLA2G4A
287	0.811	0.127	0.982	0.9	156.0	30.89550408	0.0	0	0.0	interacts with	PTGS2 (interacts with) FOS	0.0	9606.ENSP00000356438	1854602	9606.ENSP00000306245	1848822	0.0	true	interacts with	PTGS2 (interacts with) FOS
288	0.905	0.228	0.924	0.0	94.0	18.0542622	0.0	0	0.0	interacts with	PTGS2 (interacts with) IL6	0.0	9606.ENSP00000356438	1854602	9606.ENSP00000258743	1844631	0.0	true	interacts with	PTGS2 (interacts with) IL6
289	0.821	0.054	0.824	0.0	106.0	18.96671004	0.0	0	0.0	interacts with	PTGS2 (interacts with) CCL2	0.0	9606.ENSP00000356438	1854602	9606.ENSP00000225831	1843055	0.0	true	interacts with	PTGS2 (interacts with) CCL2
290	0.708	0.244	0.77	0.0	142.0	27.1570632	0.0	0	0.0	interacts with	PTGS2 (interacts with) EGR1	0.0	9606.ENSP00000356438	1854602	9606.ENSP00000239938	1843543	0.0	true	interacts with	PTGS2 (interacts with) EGR1
291	0.708	0.0	0.708	0.0	468.0	132.7	0.0	0	0.0	interacts with	PTGS2 (interacts with) VEGFC	0.0	9606.ENSP00000356438	1854602	9606.ENSP00000280193	1846658	0.0	true	interacts with	PTGS2 (interacts with) VEGFC
292	0.683	0.108	0.705	0.0	118.0	23.95461258	0.0	0	0.0	interacts with	PTGS2 (interacts with) ZFP36	0.0	9606.ENSP00000356438	1854602	9606.ENSP00000248673	1843925	0.0	true	interacts with	PTGS2 (interacts with) ZFP36
293	0.696	0.0	0.696	0.0	432.0	77.48898416	0.0	0	0.0	interacts with	PTGS2 (interacts with) SIRT1	0.0	9606.ENSP00000356438	1854602	9606.ENSP00000212015	1842473	0.0	true	interacts with	PTGS2 (interacts with) SIRT1
294	0.63	0.053	0.634	0.0	386.0	52.7010922	0.0	0	0.0	interacts with	PTGS2 (interacts with) NFKBIA	0.0	9606.ENSP00000356438	1854602	9606.ENSP00000216797	1842621	0.0	true	interacts with	PTGS2 (interacts with) NFKBIA
295	0.532	0.054	0.538	0.0	156.0	29.41192696	0.0	0	0.0	interacts with	PTGS2 (interacts with) F3	0.0	9606.ENSP00000356438	1854602	9606.ENSP00000334145	1851684	0.0	true	interacts with	PTGS2 (interacts with) F3
296	0.535	0.0	0.535	0.0	440.0	147.73629188	0.0	0	0.0	interacts with	PTGS2 (interacts with) S1PR1	0.0	9606.ENSP00000356438	1854602	9606.ENSP00000305416	1848727	0.0	true	interacts with	PTGS2 (interacts with) S1PR1
297	0.507	0.0	0.507	0.0	200.0	40.2338132	0.0	0	0.0	interacts with	PTGS2 (interacts with) MAP2K1	0.0	9606.ENSP00000356438	1854602	9606.ENSP00000302486	1848411	0.0	true	interacts with	PTGS2 (interacts with) MAP2K1
298	0.409	0.105	0.449	0.0	134.0	29.46010738	0.0	0	0.0	interacts with	PTGS2 (interacts with) DUSP1	0.0	9606.ENSP00000356438	1854602	9606.ENSP00000239223	1843515	0.0	true	interacts with	PTGS2 (interacts with) DUSP1
299	0.431	0.0	0.431	0.0	76.0	16.91032464	0.0	0	0.0	interacts with	PTGS2 (interacts with) EIF2AK3	0.0	9606.ENSP00000356438	1854602	9606.ENSP00000307235	1848934	0.0	true	interacts with	PTGS2 (interacts with) EIF2AK3
300	0.348	0.118	0.401	0.0	152.0	24.35568696	0.0	0	0.0	interacts with	PTGS2 (interacts with) ATF3	0.0	9606.ENSP00000356438	1854602	9606.ENSP00000344352	1852803	0.0	true	interacts with	PTGS2 (interacts with) ATF3
301	0.4	0.0	0.937	0.9	74.0	21.20868347	0.0	0	0.0	interacts with	PLA2G4A (interacts with) MAP2K1	0.0	9606.ENSP00000356436	1854600	9606.ENSP00000302486	1848411	0.0	true	interacts with	PLA2G4A (interacts with) MAP2K1
302	0.366	0.0	0.554	0.0	168.0	43.03958917	0.326	0	0.0	interacts with	PLA2G4A (interacts with) FOS	0.0	9606.ENSP00000356436	1854600	9606.ENSP00000306245	1848822	0.0	true	interacts with	PLA2G4A (interacts with) FOS
303	0.415	0.0	0.414	0.0	160.0	47.99831933	0.0	0	0.0	interacts with	PLA2G4A (interacts with) IL6	0.0	9606.ENSP00000356436	1854600	9606.ENSP00000258743	1844631	0.0	true	interacts with	PLA2G4A (interacts with) IL6
304	0.704	0.0	0.982	0.9	864.0	151.91076871	0.468	0	0.0	interacts with	NFE2L2 (interacts with) MAFG	0.0	9606.ENSP00000380252	1858451	9606.ENSP00000350369	1853584	0.0	true	interacts with	NFE2L2 (interacts with) MAFG
305	0.396	0.0	0.974	0.9	92.0	26.61125541	0.611	0	0.0	interacts with	NFE2L2 (interacts with) MAFF	0.0	9606.ENSP00000380252	1858451	9606.ENSP00000345393	1852928	0.0	true	interacts with	NFE2L2 (interacts with) MAFF
306	0.343	0.0	0.935	0.9	300.0	50.09385893	0.097	0	0.0	interacts with	NFE2L2 (interacts with) FOS	0.0	9606.ENSP00000380252	1858451	9606.ENSP00000306245	1848822	0.0	true	interacts with	NFE2L2 (interacts with) FOS
307	0.374	0.1	0.918	0.8	94.0	14.46578394	0.36	0	0.0	interacts with	NFE2L2 (interacts with) EIF2AK3	0.0	9606.ENSP00000380252	1858451	9606.ENSP00000307235	1848934	0.0	true	interacts with	NFE2L2 (interacts with) EIF2AK3
308	0.599	0.172	0.654	0.0	128.0	34.81068835	0.0	0	0.0	interacts with	NFE2L2 (interacts with) SIRT1	0.0	9606.ENSP00000380252	1858451	9606.ENSP00000212015	1842473	0.0	true	interacts with	NFE2L2 (interacts with) SIRT1
309	0.577	0.0	0.602	0.0	132.0	21.21413259	0.097	0	0.0	interacts with	NFE2L2 (interacts with) ATF3	0.0	9606.ENSP00000380252	1858451	9606.ENSP00000344352	1852803	0.0	true	interacts with	NFE2L2 (interacts with) ATF3
310	0.303	0.0	0.535	0.0	374.0	100.71111505	0.36	0	0.0	interacts with	NFE2L2 (interacts with) MYC	0.0	9606.ENSP00000380252	1858451	9606.ENSP00000367207	1856789	0.0	true	interacts with	NFE2L2 (interacts with) MYC
311	0.172	0.0	0.417	0.0	164.0	33.95460623	0.325	0	0.0	interacts with	NFE2L2 (interacts with) MAP2K1	0.0	9606.ENSP00000380252	1858451	9606.ENSP00000302486	1848411	0.0	true	interacts with	NFE2L2 (interacts with) MAP2K1
312	0.408	0.0	0.408	0.0	214.0	38.99807139	0.0	0	0.0	interacts with	NFE2L2 (interacts with) PTGS2	0.0	9606.ENSP00000380252	1858451	9606.ENSP00000356438	1854602	0.0	true	interacts with	NFE2L2 (interacts with) PTGS2
313	0.408	0.0	0.408	0.0	342.0	78.45635173	0.0	0	0.0	interacts with	NFE2L2 (interacts with) IL6	0.0	9606.ENSP00000380252	1858451	9606.ENSP00000258743	1844631	0.0	true	interacts with	NFE2L2 (interacts with) IL6
314	0.865	0.0	0.962	0.9	218.0	31.47129489	0.628	0	0.958	interacts with	MAFG (interacts with) MAFF	0.0	9606.ENSP00000350369	1853584	9606.ENSP00000345393	1852928	0.0	true	interacts with	MAFG (interacts with) MAFF
315	0.304	0.0	0.927	0.9	952.0	196.00566692	0.0	0	0.0	interacts with	MAFG (interacts with) FOSB	0.0	9606.ENSP00000350369	1853584	9606.ENSP00000245919	1843783	0.0	true	interacts with	MAFG (interacts with) FOSB
316	0.488	0.0	0.487	0.0	836.0	189.48296861	0.0	0	0.0	interacts with	MAFG (interacts with) ATP8B1	0.0	9606.ENSP00000350369	1853584	9606.ENSP00000283684	1846866	0.0	true	interacts with	MAFG (interacts with) ATP8B1
317	0.717	0.0	0.98	0.9	284.0	98.95238095	0.36	0	0.0	interacts with	ACTL6A (interacts with) MYC	0.0	9606.ENSP00000397552	1860014	9606.ENSP00000367207	1856789	0.0	true	interacts with	ACTL6A (interacts with) MYC
318	0.197	0.284	0.705	0.0	50.0	13.96190476	0.527	0	0.0	interacts with	ACTL6A (interacts with) H2AFZ	0.0	9606.ENSP00000397552	1860014	9606.ENSP00000296417	1847723	0.0	true	interacts with	ACTL6A (interacts with) H2AFZ
319	0.525	0.052	0.53	0.0	296.0	95.08571429	0.0	0	0.0	interacts with	ACTL6A (interacts with) FOS	0.0	9606.ENSP00000397552	1860014	9606.ENSP00000306245	1848822	0.0	true	interacts with	ACTL6A (interacts with) FOS
320	0.715	0.0	0.97	0.9	322.0	149.9965368	0.0	0	0.0	interacts with	MYC (interacts with) PMAIP1	0.0	9606.ENSP00000367207	1856789	9606.ENSP00000326119	1850799	0.0	true	interacts with	MYC (interacts with) PMAIP1
321	0.413	0.0	0.961	0.9	868.0	210.77923159	0.4	0	0.0	interacts with	MYC (interacts with) CHUK	0.0	9606.ENSP00000367207	1856789	9606.ENSP00000359424	1855248	0.0	true	interacts with	MYC (interacts with) CHUK
322	0.501	0.056	0.951	0.9	480.0	124.34677771	0.095	0	0.0	interacts with	MYC (interacts with) FOSL1	0.0	9606.ENSP00000367207	1856789	9606.ENSP00000310170	1849266	0.0	true	interacts with	MYC (interacts with) FOSL1
323	0.476	0.053	0.946	0.9	750.0	140.4491103	0.0	0	0.0	interacts with	MYC (interacts with) NFKBIA	0.0	9606.ENSP00000367207	1856789	9606.ENSP00000216797	1842621	0.0	true	interacts with	MYC (interacts with) NFKBIA
324	0.931	0.056	0.935	0.0	400.0	118.7245078	0.073	0	0.0	interacts with	MYC (interacts with) FOS	0.0	9606.ENSP00000367207	1856789	9606.ENSP00000306245	1848822	0.0	true	interacts with	MYC (interacts with) FOS
325	0.215	0.0	0.918	0.9	254.0	102.56077534	0.0	0	0.0	interacts with	MYC (interacts with) NR2F1	0.0	9606.ENSP00000367207	1856789	9606.ENSP00000325819	1850774	0.0	true	interacts with	MYC (interacts with) NR2F1
326	0.864	0.0	0.864	0.0	626.0	193.91704202	0.0	0	0.0	interacts with	MYC (interacts with) IL6	0.0	9606.ENSP00000367207	1856789	9606.ENSP00000258743	1844631	0.0	true	interacts with	MYC (interacts with) IL6
327	0.829	0.055	0.834	0.0	420.0	106.9839429	0.057	0	0.0	interacts with	MYC (interacts with) KLF4	0.0	9606.ENSP00000367207	1856789	9606.ENSP00000363804	1856161	0.0	true	interacts with	MYC (interacts with) KLF4
328	0.726	0.0	0.822	0.0	750.0	212.78893583	0.376	0	0.0	interacts with	MYC (interacts with) SIRT1	0.0	9606.ENSP00000367207	1856789	9606.ENSP00000212015	1842473	0.0	true	interacts with	MYC (interacts with) SIRT1
329	0.63	0.0	0.753	0.0	416.0	127.90137918	0.36	0	0.0	interacts with	MYC (interacts with) MAP2K1	0.0	9606.ENSP00000367207	1856789	9606.ENSP00000302486	1848411	0.0	true	interacts with	MYC (interacts with) MAP2K1
330	0.659	0.055	0.67	0.0	338.0	90.23507779	0.057	0	0.0	interacts with	MYC (interacts with) EGR1	0.0	9606.ENSP00000367207	1856789	9606.ENSP00000239938	1843543	0.0	true	interacts with	MYC (interacts with) EGR1
331	0.661	0.054	0.665	0.0	422.0	123.76934907	0.0	0	0.0	interacts with	MYC (interacts with) CCL2	0.0	9606.ENSP00000367207	1856789	9606.ENSP00000225831	1843055	0.0	true	interacts with	MYC (interacts with) CCL2
332	0.661	0.0	0.661	0.0	820.0	229.80162721	0.0	0	0.0	interacts with	MYC (interacts with) KITLG	0.0	9606.ENSP00000367207	1856789	9606.ENSP00000228280	1843134	0.0	true	interacts with	MYC (interacts with) KITLG
333	0.611	0.0	0.611	0.0	478.0	222.10663781	0.0	0	0.0	interacts with	MYC (interacts with) CCNG1	0.0	9606.ENSP00000367207	1856789	9606.ENSP00000344635	1852841	0.0	true	interacts with	MYC (interacts with) CCNG1
334	0.587	0.0	0.61	0.0	168.0	55.1729225	0.095	0	0.0	interacts with	MYC (interacts with) PLA2G4A	0.0	9606.ENSP00000367207	1856789	9606.ENSP00000356436	1854600	0.0	true	interacts with	MYC (interacts with) PLA2G4A
335	0.56	0.0	0.585	0.0	224.0	65.4486125	0.095	0	0.0	interacts with	MYC (interacts with) H2AFZ	0.0	9606.ENSP00000367207	1856789	9606.ENSP00000296417	1847723	0.0	true	interacts with	MYC (interacts with) H2AFZ
336	0.576	0.0	0.576	0.0	308.0	95.23670549	0.0	0	0.0	interacts with	MYC (interacts with) PTGS2	0.0	9606.ENSP00000367207	1856789	9606.ENSP00000356438	1854602	0.0	true	interacts with	MYC (interacts with) PTGS2
337	0.563	0.0	0.563	0.0	1632.0	716.20587746	0.0	0	0.0	interacts with	MYC (interacts with) LRIG1	0.0	9606.ENSP00000367207	1856789	9606.ENSP00000273261	1846308	0.0	true	interacts with	MYC (interacts with) LRIG1
338	0.371	0.0	0.559	0.0	328.0	130.99101921	0.329	0	0.0	interacts with	MYC (interacts with) SUZ12	0.0	9606.ENSP00000367207	1856789	9606.ENSP00000316578	1849881	0.0	true	interacts with	MYC (interacts with) SUZ12
339	0.555	0.0	0.555	0.0	400.0	208.0	0.0	0	0.0	interacts with	MYC (interacts with) SKIL	0.0	9606.ENSP00000367207	1856789	9606.ENSP00000259119	1844666	0.0	true	interacts with	MYC (interacts with) SKIL
340	0.504	0.0	0.504	0.0	128.0	45.86236084	0.0	0	0.0	interacts with	MYC (interacts with) EIF2AK3	0.0	9606.ENSP00000367207	1856789	9606.ENSP00000307235	1848934	0.0	true	interacts with	MYC (interacts with) EIF2AK3
341	0.497	0.054	0.504	0.0	240.0	75.80222146	0.0	0	0.0	interacts with	MYC (interacts with) ETS2	0.0	9606.ENSP00000367207	1856789	9606.ENSP00000353344	1853968	0.0	true	interacts with	MYC (interacts with) ETS2
342	0.44	0.098	0.473	0.0	324.0	80.2246903	0.0	0	0.0	interacts with	MYC (interacts with) ATF3	0.0	9606.ENSP00000367207	1856789	9606.ENSP00000344352	1852803	0.0	true	interacts with	MYC (interacts with) ATF3
343	0.443	0.055	0.451	0.0	330.0	87.72780451	0.0	0	0.0	interacts with	MYC (interacts with) DUSP1	0.0	9606.ENSP00000367207	1856789	9606.ENSP00000239223	1843515	0.0	true	interacts with	MYC (interacts with) DUSP1
344	0.447	0.0	0.447	0.0	1920.0	933.76986022	0.0	0	0.0	interacts with	MYC (interacts with) GOLPH3	0.0	9606.ENSP00000367207	1856789	9606.ENSP00000265070	1845680	0.0	true	interacts with	MYC (interacts with) GOLPH3
345	0.442	0.0	0.442	0.0	200.0	63.60390541	0.0	0	0.0	interacts with	MYC (interacts with) PDGFA	0.0	9606.ENSP00000367207	1856789	9606.ENSP00000346508	1853059	0.0	true	interacts with	MYC (interacts with) PDGFA
346	0.408	0.0	0.44	0.0	238.0	73.07491967	0.093	0	0.0	interacts with	MYC (interacts with) PLAU	0.0	9606.ENSP00000367207	1856789	9606.ENSP00000361850	1855748	0.0	true	interacts with	MYC (interacts with) PLAU
347	0.189	0.0	0.432	0.0	400.0	208.0	0.329	0	0.0	interacts with	MYC (interacts with) ANGPTL4	0.0	9606.ENSP00000367207	1856789	9606.ENSP00000301455	1848295	0.0	true	interacts with	MYC (interacts with) ANGPTL4
348	0.414	0.056	0.423	0.0	400.0	102.23383513	0.0	0	0.0	interacts with	MYC (interacts with) FOSB	0.0	9606.ENSP00000367207	1856789	9606.ENSP00000245919	1843783	0.0	true	interacts with	MYC (interacts with) FOSB
349	0.408	0.058	0.418	0.0	348.0	75.60758337	0.0	0	0.0	interacts with	MYC (interacts with) JUNB	0.0	9606.ENSP00000367207	1856789	9606.ENSP00000303315	1848518	0.0	true	interacts with	MYC (interacts with) JUNB
350	0.409	0.0	0.408	0.0	234.0	64.78161838	0.0	0	0.0	interacts with	MYC (interacts with) XBP1	0.0	9606.ENSP00000367207	1856789	9606.ENSP00000216037	1842534	0.0	true	interacts with	MYC (interacts with) XBP1
351	0.574	0.258	0.965	0.9	2.0	2.0	0.0	0	0.0	interacts with	CCL20 (interacts with) CXCL3	0.0	9606.ENSP00000351671	1853751	9606.ENSP00000296026	1847662	0.0	true	interacts with	CCL20 (interacts with) CXCL3
352	0.455	0.053	0.943	0.9	6.0	2.58181818	0.0	0	0.0	interacts with	CCL20 (interacts with) CXCL6	0.0	9606.ENSP00000351671	1853751	9606.ENSP00000226317	1843085	0.0	true	interacts with	CCL20 (interacts with) CXCL6
353	0.127	0.0	0.908	0.9	68.0	8.075551	0.0	0	0.0	interacts with	CCL20 (interacts with) S1PR1	0.0	9606.ENSP00000351671	1853751	9606.ENSP00000305416	1848727	0.0	true	interacts with	CCL20 (interacts with) S1PR1
354	0.791	0.211	0.829	0.0	356.0	128.00100434	0.0	0	0.0	interacts with	CCL20 (interacts with) IL6	0.0	9606.ENSP00000351671	1853751	9606.ENSP00000258743	1844631	0.0	true	interacts with	CCL20 (interacts with) IL6
355	0.693	0.054	0.697	0.0	188.0	48.04150747	0.0	0	0.0	interacts with	CCL20 (interacts with) CCL2	0.0	9606.ENSP00000351671	1853751	9606.ENSP00000225831	1843055	0.0	true	interacts with	CCL20 (interacts with) CCL2
356	0.325	0.285	0.497	0.0	78.0	16.32173937	0.0	0	0.0	interacts with	CCL20 (interacts with) TNFAIP3	0.0	9606.ENSP00000351671	1853751	9606.ENSP00000237289	1843455	0.0	true	interacts with	CCL20 (interacts with) TNFAIP3
357	0.778	0.055	0.977	0.9	68.0	21.17546898	0.063	0	0.0	interacts with	H2AFZ (interacts with) SIRT1	0.0	9606.ENSP00000296417	1847723	9606.ENSP00000212015	1842473	0.0	true	interacts with	H2AFZ (interacts with) SIRT1
358	0.1	0.0	0.906	0.9	280.0	70.5521643	0.0	0	0.0	interacts with	H2AFZ (interacts with) IL6	0.0	9606.ENSP00000296417	1847723	9606.ENSP00000258743	1844631	0.0	true	interacts with	H2AFZ (interacts with) IL6
359	0.49	0.047	0.493	0.0	98.0	19.77423492	0.0	0	0.0	interacts with	H2AFZ (interacts with) ATF1	0.0	9606.ENSP00000296417	1847723	9606.ENSP00000262053	1845050	0.0	true	interacts with	H2AFZ (interacts with) ATF1
360	0.37	0.135	0.446	0.0	1664.0	412.0	0.0	0	0.0	interacts with	SIRT1 (interacts with) CRY1	0.065	9606.ENSP00000212015	1842473	9606.ENSP00000008527	1842155	0.0	true	interacts with	SIRT1 (interacts with) CRY1
361	0.186	0.299	0.405	0.0	542.0	110.0785458	0.0	0	0.0	interacts with	SIRT1 (interacts with) RB1CC1	0.0	9606.ENSP00000212015	1842473	9606.ENSP00000025008	1842195	0.0	true	interacts with	SIRT1 (interacts with) RB1CC1
362	0.773	0.0	0.976	0.9	370.0	82.5287405	0.0	0	0.0	interacts with	MAP2K1 (interacts with) IL6	0.0	9606.ENSP00000302486	1848411	9606.ENSP00000258743	1844631	0.0	true	interacts with	MAP2K1 (interacts with) IL6
363	0.766	0.056	0.822	0.0	128.0	26.87958153	0.257	0	0.0	interacts with	MAP2K1 (interacts with) DUSP1	0.0	9606.ENSP00000302486	1848411	9606.ENSP00000239223	1843515	0.0	true	interacts with	MAP2K1 (interacts with) DUSP1
364	0.663	0.0	0.663	0.0	212.0	46.71677191	0.0	0	0.0	interacts with	MAP2K1 (interacts with) CCL2	0.0	9606.ENSP00000302486	1848411	9606.ENSP00000225831	1843055	0.0	true	interacts with	MAP2K1 (interacts with) CCL2
365	0.416	0.058	0.576	0.0	596.0	208.0	0.292	0	0.0	interacts with	MAP2K1 (interacts with) GEM	0.0	9606.ENSP00000302486	1848411	9606.ENSP00000297596	1847891	0.0	true	interacts with	MAP2K1 (interacts with) GEM
366	0.523	0.0	0.544	0.0	88.0	17.19327617	0.084	0	0.0	interacts with	MAP2K1 (interacts with) EGR1	0.0	9606.ENSP00000302486	1848411	9606.ENSP00000239938	1843543	0.0	true	interacts with	MAP2K1 (interacts with) EGR1
367	0.528	0.05	0.533	0.0	390.0	79.17984432	0.0	0	0.0	interacts with	MAP2K1 (interacts with) SIRT1	0.0	9606.ENSP00000302486	1848411	9606.ENSP00000212015	1842473	0.0	true	interacts with	MAP2K1 (interacts with) SIRT1
368	0.423	0.0	0.462	0.0	168.0	29.84304793	0.106	0	0.0	interacts with	MAP2K1 (interacts with) FOSB	0.0	9606.ENSP00000302486	1848411	9606.ENSP00000245919	1843783	0.0	true	interacts with	MAP2K1 (interacts with) FOSB
369	0.411	0.0	0.456	0.0	482.0	80.78145127	0.115	0	0.0	interacts with	MAP2K1 (interacts with) NFKBIA	0.0	9606.ENSP00000302486	1848411	9606.ENSP00000216797	1842621	0.0	true	interacts with	MAP2K1 (interacts with) NFKBIA
370	0.413	0.053	0.42	0.0	220.0	45.59836046	0.0	0	0.0	interacts with	MAP2K1 (interacts with) ATF1	0.0	9606.ENSP00000302486	1848411	9606.ENSP00000262053	1845050	0.0	true	interacts with	MAP2K1 (interacts with) ATF1
371	0.091	0.054	0.402	0.0	632.0	161.05620025	0.36	0	0.0	interacts with	MAP2K1 (interacts with) YAP1	0.0	9606.ENSP00000302486	1848411	9606.ENSP00000282441	1846794	0.0	true	interacts with	MAP2K1 (interacts with) YAP1
372	0.439	0.054	0.401	0.0	176.0	36.22289655	0.292	0	0.656	interacts with	MAP2K1 (interacts with) SIK1	0.0	9606.ENSP00000302486	1848411	9606.ENSP00000270162	1846133	0.0	true	interacts with	MAP2K1 (interacts with) SIK1
373	0.538	0.053	0.543	0.0	334.0	56.96181222	0.0	0	0.0	interacts with	CCL2 (interacts with) NFKBIA	0.0	9606.ENSP00000225831	1843055	9606.ENSP00000216797	1842621	0.0	true	interacts with	CCL2 (interacts with) NFKBIA
374	0.322	0.44	0.666	0.0	212.0	53.54984688	0.191	0	0.0	interacts with	MAFF (interacts with) ATF3	0.0	9606.ENSP00000345393	1852928	9606.ENSP00000344352	1852803	0.0	true	interacts with	MAFF (interacts with) ATF3
375	0.342	0.057	0.454	0.0	462.0	141.97685927	0.191	0	0.0	interacts with	MAFF (interacts with) FOS	0.0	9606.ENSP00000345393	1852928	9606.ENSP00000306245	1848822	0.0	true	interacts with	MAFF (interacts with) FOS
376	0.812	0.119	0.916	0.9	6.0	2.58181818	0.0	0	0.884	interacts with	CXCL3 (interacts with) CXCL6	0.0	9606.ENSP00000296026	1847662	9606.ENSP00000226317	1843085	0.0	true	interacts with	CXCL3 (interacts with) CXCL6
377	0.462	0.178	0.539	0.0	356.0	128.00100434	0.0	0	0.0	interacts with	CXCL3 (interacts with) IL6	0.0	9606.ENSP00000296026	1847662	9606.ENSP00000258743	1844631	0.0	true	interacts with	CXCL3 (interacts with) IL6
378	0.502	0.074	0.519	0.0	188.0	48.04150747	0.0	0	0.0	interacts with	CXCL3 (interacts with) CCL2	0.0	9606.ENSP00000296026	1847662	9606.ENSP00000225831	1843055	0.0	true	interacts with	CXCL3 (interacts with) CCL2
379	0.322	0.163	0.408	0.0	78.0	16.32173937	0.0	0	0.0	interacts with	CXCL3 (interacts with) TNFAIP3	0.0	9606.ENSP00000296026	1847662	9606.ENSP00000237289	1843455	0.0	true	interacts with	CXCL3 (interacts with) TNFAIP3
380	0.52	0.055	0.963	0.9	250.0	63.89460583	0.285	0	0.0	interacts with	ETS2 (interacts with) FOS	0.0	9606.ENSP00000353344	1853968	9606.ENSP00000306245	1848822	0.0	true	interacts with	ETS2 (interacts with) FOS
381	0.354	0.13	0.487	0.0	90.0	17.66525215	0.159	0	0.0	interacts with	ETS2 (interacts with) JUNB	0.0	9606.ENSP00000353344	1853968	9606.ENSP00000303315	1848518	0.0	true	interacts with	ETS2 (interacts with) JUNB
382	0.359	0.053	0.434	0.0	158.0	33.85272651	0.143	0	0.0	interacts with	ETS2 (interacts with) MAP2K1	0.0	9606.ENSP00000353344	1853968	9606.ENSP00000302486	1848411	0.0	true	interacts with	ETS2 (interacts with) MAP2K1
383	0.29	0.42	0.571	0.0	194.0	43.78809524	0.0	0	0.0	interacts with	DUSP1 (interacts with) RGS2	0.0	9606.ENSP00000239223	1843515	9606.ENSP00000235382	1843426	0.0	true	interacts with	DUSP1 (interacts with) RGS2
384	0.332	0.295	0.536	0.0	272.0	48.88814785	0.094	0	0.0	interacts with	DUSP1 (interacts with) NFKBIA	0.0	9606.ENSP00000239223	1843515	9606.ENSP00000216797	1842621	0.0	true	interacts with	DUSP1 (interacts with) NFKBIA
385	0.597	0.143	0.931	0.9	476.0	75.25862555	0.149	0	0.778	interacts with	NFKBIE (interacts with) NFKBIA	0.0	9606.ENSP00000275015	1846424	9606.ENSP00000216797	1842621	0.0	true	interacts with	NFKBIE (interacts with) NFKBIA
386	0.076	0.053	0.919	0.9	188.0	61.78706816	0.188	0	0.0	interacts with	NFKBIE (interacts with) PSMC4	0.0	9606.ENSP00000275015	1846424	9606.ENSP00000157812	1842267	0.0	true	interacts with	NFKBIE (interacts with) PSMC4
387	0.344	0.219	0.466	0.0	186.0	33.62311696	0.0	0	0.0	interacts with	NFKBIE (interacts with) TNFAIP3	0.0	9606.ENSP00000275015	1846424	9606.ENSP00000237289	1843455	0.0	true	interacts with	NFKBIE (interacts with) TNFAIP3
388	0.48	0.759	0.869	0.0	200.0	43.51960784	0.0	0	0.0	interacts with	TNFAIP3 (interacts with) NFKBIA	0.0	9606.ENSP00000237289	1843455	9606.ENSP00000216797	1842621	0.0	true	interacts with	TNFAIP3 (interacts with) NFKBIA
389	0.493	0.092	0.519	0.0	188.0	49.57470205	0.0	0	0.0	interacts with	CXCL6 (interacts with) CCL2	0.0	9606.ENSP00000226317	1843085	9606.ENSP00000225831	1843055	0.0	true	interacts with	CXCL6 (interacts with) CCL2
390	0.504	0.378	0.949	0.0	90.0	16.72229845	0.848	0	0.0	interacts with	ATF3 (interacts with) JUNB	0.0	9606.ENSP00000344352	1852803	9606.ENSP00000303315	1848518	0.0	true	interacts with	ATF3 (interacts with) JUNB
391	0.526	0.069	0.904	0.8	100.0	19.22675103	0.0	0	0.0	interacts with	ATF3 (interacts with) XBP1	0.0	9606.ENSP00000344352	1852803	9606.ENSP00000216037	1842534	0.0	true	interacts with	ATF3 (interacts with) XBP1
392	0.266	0.051	0.853	0.8	150.0	31.59097896	0.074	0	0.0	interacts with	ATF3 (interacts with) ATF1	0.0	9606.ENSP00000344352	1852803	9606.ENSP00000262053	1845050	0.0	true	interacts with	ATF3 (interacts with) ATF1
393	0.745	0.217	0.797	0.0	122.0	22.93336076	0.066	0	0.0	interacts with	ATF3 (interacts with) EGR1	0.0	9606.ENSP00000344352	1852803	9606.ENSP00000239938	1843543	0.0	true	interacts with	ATF3 (interacts with) EGR1
394	0.588	0.548	0.746	0.0	134.0	24.9753268	0.359	0	0.724	interacts with	ATF3 (interacts with) FOS	0.0	9606.ENSP00000344352	1852803	9606.ENSP00000306245	1848822	0.0	true	interacts with	ATF3 (interacts with) FOS
395	0.625	0.099	0.648	0.0	174.0	58.0034632	0.0	0	0.0	interacts with	ATF3 (interacts with) PMAIP1	0.0	9606.ENSP00000344352	1852803	9606.ENSP00000326119	1850799	0.0	true	interacts with	ATF3 (interacts with) PMAIP1
396	0.398	0.277	0.583	0.0	124.0	19.61915797	0.119	0	0.0	interacts with	ATF3 (interacts with) DUSP1	0.0	9606.ENSP00000344352	1852803	9606.ENSP00000239223	1843515	0.0	true	interacts with	ATF3 (interacts with) DUSP1
397	0.469	0.161	0.536	0.0	252.0	51.78718243	0.0	0	0.0	interacts with	ATF3 (interacts with) IL6	0.0	9606.ENSP00000344352	1852803	9606.ENSP00000258743	1844631	0.0	true	interacts with	ATF3 (interacts with) IL6
398	0.493	0.422	0.49	0.0	114.0	18.26210859	0.0	0	0.748	interacts with	ATF3 (interacts with) FOSB	0.0	9606.ENSP00000344352	1852803	9606.ENSP00000245919	1843783	0.0	true	interacts with	ATF3 (interacts with) FOSB
399	0.481	0.058	0.449	0.0	148.0	30.78640804	0.361	0	0.735	interacts with	ATF3 (interacts with) FOSL1	0.0	9606.ENSP00000344352	1852803	9606.ENSP00000310170	1849266	0.0	true	interacts with	ATF3 (interacts with) FOSL1
400	0.199	0.339	0.447	0.0	88.0	16.92277485	0.0	0	0.0	interacts with	ATF3 (interacts with) ZFP36	0.0	9606.ENSP00000344352	1852803	9606.ENSP00000248673	1843925	0.0	true	interacts with	ATF3 (interacts with) ZFP36
401	0.323	0.154	0.403	0.0	242.0	53.20194	0.0	0	0.0	interacts with	ATF3 (interacts with) TNFAIP3	0.0	9606.ENSP00000344352	1852803	9606.ENSP00000237289	1843455	0.0	true	interacts with	ATF3 (interacts with) TNFAIP3
402	0.352	0.0	0.934	0.9	398.0	124.79542125	0.071	0	0.0	interacts with	DDX58 (interacts with) CHUK	0.0	9606.ENSP00000369213	1857110	9606.ENSP00000359424	1855248	0.0	true	interacts with	DDX58 (interacts with) CHUK
403	0.63	0.099	0.652	0.0	600.0	208.0	0.0	0	0.0	interacts with	DDX58 (interacts with) AIM2	0.0	9606.ENSP00000369213	1857110	9606.ENSP00000357112	1854739	0.0	true	interacts with	DDX58 (interacts with) AIM2
404	0.628	0.052	0.632	0.0	900.0	354.64065934	0.0	0	0.0	interacts with	DDX58 (interacts with) IL6	0.0	9606.ENSP00000369213	1857110	9606.ENSP00000258743	1844631	0.0	true	interacts with	DDX58 (interacts with) IL6
405	0.471	0.0	0.471	0.0	600.0	208.0	0.0	0	0.0	interacts with	DDX58 (interacts with) SDC4	0.0	9606.ENSP00000369213	1857110	9606.ENSP00000361818	1855743	0.0	true	interacts with	DDX58 (interacts with) SDC4
406	0.442	0.055	0.45	0.0	506.0	134.51263736	0.0	0	0.0	interacts with	DDX58 (interacts with) CCL2	0.0	9606.ENSP00000369213	1857110	9606.ENSP00000225831	1843055	0.0	true	interacts with	DDX58 (interacts with) CCL2
407	0.609	0.827	0.933	0.0	58.0	11.61406547	0.098	0	0.0	interacts with	ZFP36 (interacts with) DUSP1	0.0	9606.ENSP00000248673	1843925	9606.ENSP00000239223	1843515	0.0	true	interacts with	ZFP36 (interacts with) DUSP1
408	0.396	0.643	0.775	0.0	86.0	14.30200671	0.0	0	0.0	interacts with	ZFP36 (interacts with) FOSB	0.0	9606.ENSP00000248673	1843925	9606.ENSP00000245919	1843783	0.0	true	interacts with	ZFP36 (interacts with) FOSB
409	0.35	0.409	0.625	0.0	88.0	20.63837624	0.1	0	0.0	interacts with	ZFP36 (interacts with) EGR1	0.0	9606.ENSP00000248673	1843925	9606.ENSP00000239938	1843543	0.0	true	interacts with	ZFP36 (interacts with) EGR1
410	0.172	0.451	0.526	0.0	164.0	42.09358805	0.0	0	0.0	interacts with	ZFP36 (interacts with) NFKBIA	0.0	9606.ENSP00000248673	1843925	9606.ENSP00000216797	1842621	0.0	true	interacts with	ZFP36 (interacts with) NFKBIA
411	0.419	0.164	0.494	0.0	90.0	15.89285714	0.0	0	0.0	interacts with	ZFP36 (interacts with) RGS2	0.0	9606.ENSP00000248673	1843925	9606.ENSP00000235382	1843426	0.0	true	interacts with	ZFP36 (interacts with) RGS2
412	0.265	0.122	0.929	0.9	78.0	16.43274854	0.0	0	0.0	interacts with	SUZ12 (interacts with) H2AFZ	0.0	9606.ENSP00000316578	1849881	9606.ENSP00000296417	1847723	0.0	true	interacts with	SUZ12 (interacts with) H2AFZ
413	0.271	0.143	0.565	0.0	150.0	38.40607769	0.36	0	0.0	interacts with	SUZ12 (interacts with) SIRT1	0.0	9606.ENSP00000316578	1849881	9606.ENSP00000212015	1842473	0.0	true	interacts with	SUZ12 (interacts with) SIRT1
414	0.274	0.0	0.924	0.9	644.0	208.0	0.0	0	0.0	interacts with	SH2B3 (interacts with) KITLG	0.0	9606.ENSP00000345492	1852943	9606.ENSP00000228280	1843134	0.0	true	interacts with	SH2B3 (interacts with) KITLG
415	0.575	0.0	0.575	0.0	702.0	96.22126036	0.0	0	0.0	interacts with	KITLG (interacts with) CDC34	0.0	9606.ENSP00000228280	1843134	9606.ENSP00000215574	1842491	0.0	true	interacts with	KITLG (interacts with) CDC34
416	0.492	0.0	0.491	0.0	298.0	61.03484708	0.0	0	0.0	interacts with	KITLG (interacts with) CCL2	0.0	9606.ENSP00000228280	1843134	9606.ENSP00000225831	1843055	0.0	true	interacts with	KITLG (interacts with) CCL2
417	0.229	0.088	0.923	0.9	190.0	85.84605069	0.0	0	0.0	interacts with	SEC24A (interacts with) MCFD2	0.0	9606.ENSP00000381823	1858661	9606.ENSP00000317271	1849943	0.0	true	interacts with	SEC24A (interacts with) MCFD2
418	0.685	0.113	0.708	0.0	802.0	373.43652688	0.0	0	0.0	interacts with	SEC24A (interacts with) GOLPH3	0.0	9606.ENSP00000381823	1858661	9606.ENSP00000265070	1845680	0.0	true	interacts with	SEC24A (interacts with) GOLPH3
419	0.184	0.269	0.585	0.36	44.0	33.0	0.0	0	0.0	interacts with	SEC24A (interacts with) ARCN1	0.0	9606.ENSP00000381823	1858661	9606.ENSP00000264028	1845462	0.0	true	interacts with	SEC24A (interacts with) ARCN1
420	0.0	0.053	0.424	0.0	1022.0	242.23013978	0.417	0	0.0	interacts with	MCFD2 (interacts with) PSMC4	0.0	9606.ENSP00000317271	1849943	9606.ENSP00000157812	1842267	0.0	true	interacts with	MCFD2 (interacts with) PSMC4
421	0.0	0.0	0.417	0.0	12.0	12.0	0.417	0	0.0	interacts with	MCFD2 (interacts with) TMOD3	0.0	9606.ENSP00000317271	1849943	9606.ENSP00000308753	1849107	0.0	true	interacts with	MCFD2 (interacts with) TMOD3
422	0.23	0.0	0.919	0.9	220.0	75.25555556	0.0	0	0.0	interacts with	CEBPD (interacts with) MYC	0.0	9606.ENSP00000386165	1859110	9606.ENSP00000367207	1856789	0.0	true	interacts with	CEBPD (interacts with) MYC
423	0.613	0.0	0.613	0.0	218.0	68.98095238	0.0	0	0.0	interacts with	CEBPD (interacts with) IL6	0.0	9606.ENSP00000386165	1859110	9606.ENSP00000258743	1844631	0.0	true	interacts with	CEBPD (interacts with) IL6
424	0.339	0.139	0.407	0.0	220.0	63.76349206	0.0	0	0.0	interacts with	CEBPD (interacts with) FOS	0.0	9606.ENSP00000386165	1859110	9606.ENSP00000306245	1848822	0.0	true	interacts with	CEBPD (interacts with) FOS
425	0.055	0.0	0.901	0.9	180.0	56.6778083	0.0	0	0.0	interacts with	NR2F1 (interacts with) NFKBIA	0.0	9606.ENSP00000325819	1850774	9606.ENSP00000216797	1842621	0.0	true	interacts with	NR2F1 (interacts with) NFKBIA
426	0.536	0.0	0.559	0.0	166.0	48.76141636	0.087	0	0.0	interacts with	NR2F1 (interacts with) EGR1	0.0	9606.ENSP00000325819	1850774	9606.ENSP00000239938	1843543	0.0	true	interacts with	NR2F1 (interacts with) EGR1
427	0.275	0.053	0.85	0.8	108.0	26.01512803	0.0	0	0.0	interacts with	EIF2AK3 (interacts with) NFKBIA	0.0	9606.ENSP00000307235	1848934	9606.ENSP00000216797	1842621	0.0	true	interacts with	EIF2AK3 (interacts with) NFKBIA
428	0.707	0.0	0.707	0.0	70.0	11.38560329	0.0	0	0.0	interacts with	EIF2AK3 (interacts with) XBP1	0.0	9606.ENSP00000307235	1848934	9606.ENSP00000216037	1842534	0.0	true	interacts with	EIF2AK3 (interacts with) XBP1
429	0.592	0.053	0.629	0.0	124.0	31.10045608	0.117	0	0.0	interacts with	EIF2AK3 (interacts with) FOS	0.0	9606.ENSP00000307235	1848934	9606.ENSP00000306245	1848822	0.0	true	interacts with	EIF2AK3 (interacts with) FOS
430	0.53	0.046	0.532	0.0	122.0	38.90997989	0.0	0	0.0	interacts with	EIF2AK3 (interacts with) IL6	0.0	9606.ENSP00000307235	1848934	9606.ENSP00000258743	1844631	0.0	true	interacts with	EIF2AK3 (interacts with) IL6
431	0.44	0.053	0.447	0.0	48.0	11.67254575	0.0	0	0.0	interacts with	EIF2AK3 (interacts with) DUSP1	0.0	9606.ENSP00000307235	1848934	9606.ENSP00000239223	1843515	0.0	true	interacts with	EIF2AK3 (interacts with) DUSP1
432	0.423	0.055	0.431	0.0	80.0	19.12291924	0.0	0	0.0	interacts with	EIF2AK3 (interacts with) EGR1	0.0	9606.ENSP00000307235	1848934	9606.ENSP00000239938	1843543	0.0	true	interacts with	EIF2AK3 (interacts with) EGR1
433	0.056	0.0	0.901	0.9	64.0	7.35332877	0.0	0	0.0	interacts with	S1PR1 (interacts with) CXCL6	0.0	9606.ENSP00000305416	1848727	9606.ENSP00000226317	1843085	0.0	true	interacts with	S1PR1 (interacts with) CXCL6
434	0.055	0.0	0.901	0.9	68.0	8.075551	0.0	0	0.0	interacts with	S1PR1 (interacts with) CXCL3	0.0	9606.ENSP00000305416	1848727	9606.ENSP00000296026	1847662	0.0	true	interacts with	S1PR1 (interacts with) CXCL3
435	0.055	0.043	0.908	0.9	2060.0	373.8423284	0.104	0	0.0	interacts with	KLHL2 (interacts with) CDC34	0.0	9606.ENSP00000424198	1861621	9606.ENSP00000215574	1842491	0.0	true	interacts with	KLHL2 (interacts with) CDC34
436	0.068	0.0	0.902	0.9	434.0	56.67470299	0.0	0	0.0	interacts with	KLHL2 (interacts with) FBXW12	0.0	9606.ENSP00000424198	1861621	9606.ENSP00000296438	1847727	0.0	true	interacts with	KLHL2 (interacts with) FBXW12
437	0.0	0.437	0.437	0.0	1250.0	208.0	0.0	0	0.0	interacts with	KLHL2 (interacts with) MTMR6	0.0	9606.ENSP00000424198	1861621	9606.ENSP00000371221	1857437	0.0	true	interacts with	KLHL2 (interacts with) MTMR6
438	0.417	0.053	0.424	0.0	174.0	65.41244265	0.0	0	0.0	interacts with	KLHL2 (interacts with) ATP8B1	0.0	9606.ENSP00000424198	1861621	9606.ENSP00000283684	1846866	0.0	true	interacts with	KLHL2 (interacts with) ATP8B1
439	0.852	0.098	0.904	0.0	266.0	63.76794269	0.336	0	0.0	interacts with	HDAC9 (interacts with) SIRT1	0.045	9606.ENSP00000408617	1860731	9606.ENSP00000212015	1842473	0.0	true	interacts with	HDAC9 (interacts with) SIRT1
440	0.064	0.0	0.902	0.9	606.0	208.0	0.0	0	0.0	interacts with	HDAC9 (interacts with) FAM60A	0.0	9606.ENSP00000408617	1860731	9606.ENSP00000337477	1852010	0.0	true	interacts with	HDAC9 (interacts with) FAM60A
441	0.781	0.0	0.781	0.0	424.0	143.51675631	0.0	0	0.0	interacts with	HDAC9 (interacts with) MYC	0.0	9606.ENSP00000408617	1860731	9606.ENSP00000367207	1856789	0.0	true	interacts with	HDAC9 (interacts with) MYC
442	0.478	0.055	0.732	0.0	160.0	28.93213731	0.5	0	0.0	interacts with	HDAC9 (interacts with) SIK1	0.0	9606.ENSP00000408617	1860731	9606.ENSP00000270162	1846133	0.0	true	interacts with	HDAC9 (interacts with) SIK1
443	0.655	0.0	0.702	0.0	214.0	51.25810482	0.17	0	0.0	interacts with	HDAC9 (interacts with) EGR1	0.0	9606.ENSP00000408617	1860731	9606.ENSP00000239938	1843543	0.0	true	interacts with	HDAC9 (interacts with) EGR1
444	0.663	0.0	0.663	0.0	366.0	116.75577563	0.0	0	0.0	interacts with	HDAC9 (interacts with) IL6	0.0	9606.ENSP00000408617	1860731	9606.ENSP00000258743	1844631	0.0	true	interacts with	HDAC9 (interacts with) IL6
445	0.584	0.051	0.649	0.0	82.0	21.62132867	0.181	0	0.0	interacts with	HDAC9 (interacts with) H2AFZ	0.0	9606.ENSP00000408617	1860731	9606.ENSP00000296417	1847723	0.0	true	interacts with	HDAC9 (interacts with) H2AFZ
446	0.627	0.0	0.627	0.0	216.0	49.00956169	0.0	0	0.0	interacts with	HDAC9 (interacts with) PTGS2	0.0	9606.ENSP00000408617	1860731	9606.ENSP00000356438	1854602	0.0	true	interacts with	HDAC9 (interacts with) PTGS2
447	0.561	0.051	0.606	0.0	228.0	45.08870252	0.13	0	0.0	interacts with	HDAC9 (interacts with) ATF3	0.0	9606.ENSP00000408617	1860731	9606.ENSP00000344352	1852803	0.0	true	interacts with	HDAC9 (interacts with) ATF3
448	0.476	0.051	0.529	0.0	380.0	88.66291197	0.13	0	0.0	interacts with	HDAC9 (interacts with) FOS	0.0	9606.ENSP00000408617	1860731	9606.ENSP00000306245	1848822	0.0	true	interacts with	HDAC9 (interacts with) FOS
449	0.403	0.0	0.483	0.0	156.0	39.831221	0.17	0	0.0	interacts with	HDAC9 (interacts with) KLF4	0.0	9606.ENSP00000408617	1860731	9606.ENSP00000363804	1856161	0.0	true	interacts with	HDAC9 (interacts with) KLF4
450	0.346	0.13	0.474	0.0	1080.0	311.2158151	0.149	0	0.0	interacts with	HDAC9 (interacts with) JHDM1D	0.0	9606.ENSP00000408617	1860731	9606.ENSP00000380692	1858505	0.0	true	interacts with	HDAC9 (interacts with) JHDM1D
451	0.197	0.0	0.464	0.0	126.0	38.83981115	0.36	0	0.0	interacts with	HDAC9 (interacts with) ETV6	0.0	9606.ENSP00000408617	1860731	9606.ENSP00000379658	1858387	0.0	true	interacts with	HDAC9 (interacts with) ETV6
452	0.341	0.055	0.403	0.0	398.0	106.5947049	0.118	0	0.0	interacts with	HDAC9 (interacts with) NFKBIA	0.0	9606.ENSP00000408617	1860731	9606.ENSP00000216797	1842621	0.0	true	interacts with	HDAC9 (interacts with) NFKBIA
453	0.516	0.0	0.516	0.0	88.0	22.13988789	0.0	0	0.0	interacts with	XBP1 (interacts with) SIRT1	0.0	9606.ENSP00000216037	1842534	9606.ENSP00000212015	1842473	0.0	true	interacts with	XBP1 (interacts with) SIRT1
454	0.0	0.0	0.9	0.9	116.0	45.16390977	0.0	0	0.0	interacts with	FBXW12 (interacts with) CDC34	0.0	9606.ENSP00000296438	1847727	9606.ENSP00000215574	1842491	0.0	true	interacts with	FBXW12 (interacts with) CDC34
455	0.465	0.0	0.465	0.0	892.0	203.51079322	0.0	0	0.0	interacts with	FBXW12 (interacts with) KITLG	0.0	9606.ENSP00000296438	1847727	9606.ENSP00000228280	1843134	0.0	true	interacts with	FBXW12 (interacts with) KITLG
456	0.0	0.0	0.9	0.9	84.0	32.89402428	0.0	0	0.0	interacts with	TNFRSF12A (interacts with) PSMC4	0.0	9606.ENSP00000326737	1850864	9606.ENSP00000157812	1842267	0.0	true	interacts with	TNFRSF12A (interacts with) PSMC4
457	0.086	0.0	0.809	0.8	86.0	14.73700548	0.0	0	0.0	interacts with	ATF1 (interacts with) XBP1	0.0	9606.ENSP00000262053	1845050	9606.ENSP00000216037	1842534	0.0	true	interacts with	ATF1 (interacts with) XBP1
458	0.843	0.0	0.843	0.0	216.0	46.97633478	0.0	0	0.0	interacts with	F3 (interacts with) IL6	0.0	9606.ENSP00000334145	1851684	9606.ENSP00000258743	1844631	0.0	true	interacts with	F3 (interacts with) IL6
459	0.82	0.0	0.82	0.0	120.0	23.26570097	0.0	0	0.0	interacts with	F3 (interacts with) CCL2	0.0	9606.ENSP00000334145	1851684	9606.ENSP00000225831	1843055	0.0	true	interacts with	F3 (interacts with) CCL2
460	0.718	0.0	0.718	0.0	140.0	31.12712843	0.0	0	0.0	interacts with	F3 (interacts with) EGR1	0.0	9606.ENSP00000334145	1851684	9606.ENSP00000239938	1843543	0.0	true	interacts with	F3 (interacts with) EGR1
461	0.468	0.0	0.468	0.0	102.0	28.86502942	0.0	0	0.0	interacts with	F3 (interacts with) SIRT1	0.0	9606.ENSP00000334145	1851684	9606.ENSP00000212015	1842473	0.0	true	interacts with	F3 (interacts with) SIRT1
462	0.409	0.0	0.408	0.0	244.0	55.43018093	0.0	0	0.0	interacts with	F3 (interacts with) FOS	0.0	9606.ENSP00000334145	1851684	9606.ENSP00000306245	1848822	0.0	true	interacts with	F3 (interacts with) FOS
463	0.407	0.0	0.407	0.0	58.0	16.03376068	0.0	0	0.0	interacts with	F3 (interacts with) SERPINB2	0.0	9606.ENSP00000334145	1851684	9606.ENSP00000299502	1848072	0.0	true	interacts with	F3 (interacts with) SERPINB2
464	0.367	0.76	0.841	0.0	166.0	38.08537527	0.0	0	0.0	interacts with	NR4A2 (interacts with) FOSB	0.0	9606.ENSP00000344479	1852822	9606.ENSP00000245919	1843783	0.0	true	interacts with	NR4A2 (interacts with) FOSB
465	0.424	0.604	0.762	0.0	522.0	104.56793984	0.0	0	0.0	interacts with	NR4A2 (interacts with) FOS	0.0	9606.ENSP00000344479	1852822	9606.ENSP00000306245	1848822	0.0	true	interacts with	NR4A2 (interacts with) FOS
466	0.445	0.28	0.618	0.0	314.0	58.41233045	0.121	0	0.0	interacts with	NR4A2 (interacts with) EGR1	0.0	9606.ENSP00000344479	1852822	9606.ENSP00000239938	1843543	0.0	true	interacts with	NR4A2 (interacts with) EGR1
467	0.239	0.482	0.589	0.0	284.0	45.83545455	0.0	0	0.0	interacts with	NR4A2 (interacts with) DUSP1	0.0	9606.ENSP00000344479	1852822	9606.ENSP00000239223	1843515	0.0	true	interacts with	NR4A2 (interacts with) DUSP1
468	0.245	0.432	0.552	0.0	92.0	16.83312521	0.0	0	0.0	interacts with	NR4A2 (interacts with) SIK1	0.0	9606.ENSP00000344479	1852822	9606.ENSP00000270162	1846133	0.0	true	interacts with	NR4A2 (interacts with) SIK1
469	0.305	0.258	0.462	0.0	184.0	40.15943501	0.0	0	0.0	interacts with	NR4A2 (interacts with) ATF3	0.0	9606.ENSP00000344479	1852822	9606.ENSP00000344352	1852803	0.0	true	interacts with	NR4A2 (interacts with) ATF3
470	0.226	0.266	0.408	0.0	168.0	29.19391497	0.0	0	0.0	interacts with	NR4A2 (interacts with) JUNB	0.0	9606.ENSP00000344479	1852822	9606.ENSP00000303315	1848518	0.0	true	interacts with	NR4A2 (interacts with) JUNB
471	0.455	0.055	0.668	0.0	362.0	88.37992516	0.407	0	0.0	interacts with	KLF4 (interacts with) YAP1	0.0	9606.ENSP00000363804	1856161	9606.ENSP00000282441	1846794	0.0	true	interacts with	KLF4 (interacts with) YAP1
472	0.596	0.127	0.643	0.0	162.0	32.7173308	0.066	0	0.0	interacts with	KLF4 (interacts with) ATF3	0.0	9606.ENSP00000363804	1856161	9606.ENSP00000344352	1852803	0.0	true	interacts with	KLF4 (interacts with) ATF3
473	0.547	0.0	0.547	0.0	210.0	50.66967976	0.0	0	0.0	interacts with	KLF4 (interacts with) CCL2	0.0	9606.ENSP00000363804	1856161	9606.ENSP00000225831	1843055	0.0	true	interacts with	KLF4 (interacts with) CCL2
474	0.53	0.0	0.53	0.0	242.0	44.16008898	0.0	0	0.0	interacts with	KLF4 (interacts with) PTGS2	0.0	9606.ENSP00000363804	1856161	9606.ENSP00000356438	1854602	0.0	true	interacts with	KLF4 (interacts with) PTGS2
475	0.338	0.243	0.491	0.0	364.0	70.08208715	0.066	0	0.0	interacts with	KLF4 (interacts with) FOS	0.0	9606.ENSP00000363804	1856161	9606.ENSP00000306245	1848822	0.0	true	interacts with	KLF4 (interacts with) FOS
476	0.44	0.0	0.447	0.0	574.0	110.67027569	0.054	0	0.0	interacts with	KLF4 (interacts with) TBX3	0.0	9606.ENSP00000363804	1856161	9606.ENSP00000257566	1844516	0.0	true	interacts with	KLF4 (interacts with) TBX3
477	0.423	0.0	0.424	0.0	124.0	30.04078947	0.042	0	0.0	interacts with	KLF4 (interacts with) SUZ12	0.0	9606.ENSP00000363804	1856161	9606.ENSP00000316578	1849881	0.0	true	interacts with	KLF4 (interacts with) SUZ12
478	0.293	0.116	0.402	0.0	168.0	34.40735884	0.121	0	0.0	interacts with	KLF4 (interacts with) NR4A2	0.0	9606.ENSP00000363804	1856161	9606.ENSP00000344479	1852822	0.0	true	interacts with	KLF4 (interacts with) NR4A2
479	0.666	0.06	0.804	0.0	362.0	100.14614275	0.425	0	0.0	interacts with	TRIB1 (interacts with) MAP2K1	0.0	9606.ENSP00000312150	1849501	9606.ENSP00000302486	1848411	0.0	true	interacts with	TRIB1 (interacts with) MAP2K1
480	0.195	0.267	0.432	0.0	376.0	107.85385725	0.113	0	0.0	interacts with	TRIB1 (interacts with) EGR1	0.0	9606.ENSP00000312150	1849501	9606.ENSP00000239938	1843543	0.0	true	interacts with	TRIB1 (interacts with) EGR1
481	0.0	0.0	0.796	0.0	946.0	208.0	0.796	0	0.0	interacts with	CCDC85C (interacts with) HIVEP1	0.0	9606.ENSP00000369592	1857185	9606.ENSP00000368698	1857023	0.0	true	interacts with	CCDC85C (interacts with) HIVEP1
482	0.635	0.0	0.76	0.0	1084.0	260.54009546	0.37	0	0.0	interacts with	HIVEP1 (interacts with) BMP2	0.0	9606.ENSP00000368698	1857023	9606.ENSP00000368104	1856935	0.0	true	interacts with	HIVEP1 (interacts with) BMP2
483	0.065	0.0	0.752	0.0	820.0	156.03133311	0.746	0	0.0	interacts with	HIVEP1 (interacts with) NR4A2	0.0	9606.ENSP00000368698	1857023	9606.ENSP00000344479	1852822	0.0	true	interacts with	HIVEP1 (interacts with) NR4A2
484	0.758	0.052	0.793	0.0	834.0	208.0	0.173	0	0.0	interacts with	BHLHE40 (interacts with) CRY1	0.0	9606.ENSP00000256495	1844442	9606.ENSP00000008527	1842155	0.0	true	interacts with	BHLHE40 (interacts with) CRY1
485	0.782	0.0	0.782	0.0	868.0	208.0	0.0	0	0.0	interacts with	SF1 (interacts with) FOSL1	0.0	9606.ENSP00000366604	1856673	9606.ENSP00000310170	1849266	0.0	true	interacts with	SF1 (interacts with) FOSL1
486	0.694	0.0	0.694	0.0	894.0	206.98640271	0.0	0	0.0	interacts with	BMP2 (interacts with) IL6	0.0	9606.ENSP00000368104	1856935	9606.ENSP00000258743	1844631	0.0	true	interacts with	BMP2 (interacts with) IL6
487	0.673	0.047	0.675	0.0	926.0	170.5475522	0.0	0	0.0	interacts with	BMP2 (interacts with) FOS	0.0	9606.ENSP00000368104	1856935	9606.ENSP00000306245	1848822	0.0	true	interacts with	BMP2 (interacts with) FOS
488	0.661	0.0	0.661	0.0	1084.0	293.0417396	0.0	0	0.0	interacts with	BMP2 (interacts with) MYC	0.0	9606.ENSP00000368104	1856935	9606.ENSP00000367207	1856789	0.0	true	interacts with	BMP2 (interacts with) MYC
489	0.521	0.05	0.655	0.0	522.0	101.19639098	0.304	0	0.0	interacts with	BMP2 (interacts with) TBX3	0.0	9606.ENSP00000368104	1856935	9606.ENSP00000257566	1844516	0.0	true	interacts with	BMP2 (interacts with) TBX3
490	0.613	0.0	0.613	0.0	56.0	26.01507937	0.0	0	0.0	interacts with	BMP2 (interacts with) CTSK	0.0	9606.ENSP00000368104	1856935	9606.ENSP00000271651	1846209	0.0	true	interacts with	BMP2 (interacts with) CTSK
491	0.599	0.053	0.604	0.0	590.0	101.26959221	0.0	0	0.0	interacts with	BMP2 (interacts with) PTGS2	0.0	9606.ENSP00000368104	1856935	9606.ENSP00000356438	1854602	0.0	true	interacts with	BMP2 (interacts with) PTGS2
492	0.385	0.0	0.59	0.0	564.0	97.99530822	0.36	0	0.0	interacts with	BMP2 (interacts with) MGP	0.0	9606.ENSP00000368104	1856935	9606.ENSP00000228938	1843175	0.0	true	interacts with	BMP2 (interacts with) MGP
493	0.506	0.0	0.506	0.0	152.0	55.98571429	0.0	0	0.0	interacts with	BMP2 (interacts with) VEGFC	0.0	9606.ENSP00000368104	1856935	9606.ENSP00000280193	1846658	0.0	true	interacts with	BMP2 (interacts with) VEGFC
494	0.537	0.089	0.561	0.0	264.0	67.80373793	0.0	0	0.0	interacts with	SIK1 (interacts with) IL6	0.0	9606.ENSP00000270162	1846133	9606.ENSP00000258743	1844631	0.0	true	interacts with	SIK1 (interacts with) IL6
495	0.218	0.228	0.452	0.0	144.0	24.71981629	0.164	0	0.0	interacts with	SIK1 (interacts with) DUSP1	0.0	9606.ENSP00000270162	1846133	9606.ENSP00000239223	1843515	0.0	true	interacts with	SIK1 (interacts with) DUSP1
496	0.679	0.0	0.679	0.0	612.0	223.31428571	0.0	0	0.0	interacts with	VEGFC (interacts with) IL6	0.0	9606.ENSP00000280193	1846658	9606.ENSP00000258743	1844631	0.0	true	interacts with	VEGFC (interacts with) IL6
497	0.152	0.087	0.403	0.0	752.0	379.0	0.292	0	0.0	interacts with	GOLPH3 (interacts with) ARCN1	0.0	9606.ENSP00000265070	1845680	9606.ENSP00000264028	1845462	0.0	true	interacts with	GOLPH3 (interacts with) ARCN1
498	0.346	0.085	0.681	0.0	634.0	208.0	0.319	0	0.0	interacts with	DNAJC1 (interacts with) HSPA13	0.309	9606.ENSP00000366179	1856588	9606.ENSP00000285667	1846969	0.0	true	interacts with	DNAJC1 (interacts with) HSPA13
499	0.674	0.054	0.678	0.0	702.0	208.0	0.0	0	0.0	interacts with	MSX1 (interacts with) BMP2	0.0	9606.ENSP00000372170	1857563	9606.ENSP00000368104	1856935	0.0	true	interacts with	MSX1 (interacts with) BMP2
500	0.667	0.0	0.673	0.0	16.0	6.83333333	0.058	0	0.0	interacts with	SGK1 (interacts with) NR3C2	0.0	9606.ENSP00000356832	1854674	9606.ENSP00000341390	1852455	0.0	true	interacts with	SGK1 (interacts with) NR3C2
501	0.588	0.1	0.637	0.0	204.0	57.66190476	0.097	0	0.0	interacts with	SGK1 (interacts with) EGR1	0.0	9606.ENSP00000356832	1854674	9606.ENSP00000239938	1843543	0.0	true	interacts with	SGK1 (interacts with) EGR1
502	0.399	0.109	0.49	0.0	186.0	45.39285714	0.124	0	0.0	interacts with	SGK1 (interacts with) DUSP1	0.0	9606.ENSP00000356832	1854674	9606.ENSP00000239223	1843515	0.0	true	interacts with	SGK1 (interacts with) DUSP1
503	0.364	0.14	0.478	0.0	324.0	107.77857143	0.121	0	0.0	interacts with	SGK1 (interacts with) FOS	0.0	9606.ENSP00000356832	1854674	9606.ENSP00000306245	1848822	0.0	true	interacts with	SGK1 (interacts with) FOS
504	0.394	0.0	0.431	0.0	354.0	201.16666667	0.099	0	0.0	interacts with	NR3C2 (interacts with) FOS	0.0	9606.ENSP00000341390	1852455	9606.ENSP00000306245	1848822	0.0	true	interacts with	NR3C2 (interacts with) FOS
505	0.552	0.055	0.572	0.0	632.0	155.75266472	0.069	0	0.0	interacts with	YAP1 (interacts with) EGR1	0.0	9606.ENSP00000282441	1846794	9606.ENSP00000239938	1843543	0.0	true	interacts with	YAP1 (interacts with) EGR1
506	0.147	0.108	0.43	0.0	358.0	90.72607507	0.312	0	0.0	interacts with	YAP1 (interacts with) CDC34	0.0	9606.ENSP00000282441	1846794	9606.ENSP00000215574	1842491	0.0	true	interacts with	YAP1 (interacts with) CDC34
507	0.451	0.0	0.657	0.0	896.0	351.20587746	0.4	0	0.0	interacts with	USP8 (interacts with) DNAJB6	0.0	9606.ENSP00000302239	1848389	9606.ENSP00000262177	1845081	0.0	true	interacts with	USP8 (interacts with) DNAJB6
508	0.453	0.0	0.614	0.0	1254.0	528.20587746	0.324	0	0.0	interacts with	USP8 (interacts with) LRIG1	0.0	9606.ENSP00000302239	1848389	9606.ENSP00000273261	1846308	0.0	true	interacts with	USP8 (interacts with) LRIG1
509	0.425	0.0	0.424	0.0	248.0	91.32142857	0.0	0	0.0	interacts with	CTSK (interacts with) IL6	0.0	9606.ENSP00000271651	1846209	9606.ENSP00000258743	1844631	0.0	true	interacts with	CTSK (interacts with) IL6
510	0.0	0.184	0.526	0.0	1938.0	471.79412254	0.442	0	0.0	interacts with	AHSA1 (interacts with) PSMC4	0.0	9606.ENSP00000216479	1842603	9606.ENSP00000157812	1842267	0.0	true	interacts with	AHSA1 (interacts with) PSMC4
511	0.303	0.269	0.54	0.0	104.0	27.67330447	0.171	0	0.0	interacts with	CCNG1 (interacts with) PLK4	0.0	9606.ENSP00000344635	1852841	9606.ENSP00000270861	1846179	0.0	true	interacts with	CCNG1 (interacts with) PLK4
512	0.579	0.055	0.585	0.0	360.0	208.0	0.0	0	0.0	interacts with	SLC39A14 (interacts with) IL6	0.0	9606.ENSP00000289952	1847196	9606.ENSP00000258743	1844631	0.0	true	interacts with	SLC39A14 (interacts with) IL6
513	0.121	0.055	0.551	0.0	406.0	208.0	0.503	0	0.0	interacts with	RAB9A (interacts with) SEC24A	0.0	9606.ENSP00000420127	1861457	9606.ENSP00000381823	1858661	0.0	true	interacts with	RAB9A (interacts with) SEC24A
514	0.544	0.0	0.544	0.0	100.0	25.34693134	0.0	0	0.0	interacts with	PDGFA (interacts with) EGR1	0.0	9606.ENSP00000346508	1853059	9606.ENSP00000239938	1843543	0.0	true	interacts with	PDGFA (interacts with) EGR1
515	0.471	0.0	0.471	0.0	200.0	49.64001652	0.0	0	0.0	interacts with	PDGFA (interacts with) FOS	0.0	9606.ENSP00000346508	1853059	9606.ENSP00000306245	1848822	0.0	true	interacts with	PDGFA (interacts with) FOS
516	0.408	0.0	0.408	0.0	86.0	18.73579688	0.0	0	0.0	interacts with	PDGFA (interacts with) CCL2	0.0	9606.ENSP00000346508	1853059	9606.ENSP00000225831	1843055	0.0	true	interacts with	PDGFA (interacts with) CCL2
517	0.407	0.0	0.407	0.0	202.0	50.67334985	0.0	0	0.0	interacts with	PDGFA (interacts with) IL6	0.0	9606.ENSP00000346508	1853059	9606.ENSP00000258743	1844631	0.0	true	interacts with	PDGFA (interacts with) IL6
518	0.375	0.09	0.541	0.0	232.0	61.34496614	0.257	0	0.0	interacts with	DUSP5 (interacts with) MAP2K1	0.0	9606.ENSP00000358596	1855063	9606.ENSP00000302486	1848411	0.0	true	interacts with	DUSP5 (interacts with) MAP2K1
519	0.33	0.22	0.5	0.0	188.0	47.66819847	0.119	0	0.0	interacts with	DUSP5 (interacts with) ATF3	0.0	9606.ENSP00000358596	1855063	9606.ENSP00000344352	1852803	0.0	true	interacts with	DUSP5 (interacts with) ATF3
520	0.329	0.092	0.416	0.0	384.0	117.64253524	0.119	0	0.0	interacts with	DUSP5 (interacts with) FOS	0.0	9606.ENSP00000358596	1855063	9606.ENSP00000306245	1848822	0.0	true	interacts with	DUSP5 (interacts with) FOS
521	0.124	0.121	0.407	0.0	140.0	26.92842713	0.292	0	0.0	interacts with	DUSP5 (interacts with) PLK4	0.0	9606.ENSP00000358596	1855063	9606.ENSP00000270861	1846179	0.0	true	interacts with	DUSP5 (interacts with) PLK4
522	0.132	0.121	0.412	0.0	552.0	163.96493506	0.292	0	0.0	interacts with	PLK4 (interacts with) DUSP1	0.0	9606.ENSP00000270861	1846179	9606.ENSP00000239223	1843515	0.0	true	interacts with	PLK4 (interacts with) DUSP1
523	0.505	0.0	0.532	0.0	346.0	85.24443006	0.095	0	0.0	interacts with	ETV6 (interacts with) MYC	0.0	9606.ENSP00000379658	1858387	9606.ENSP00000367207	1856789	0.0	true	interacts with	ETV6 (interacts with) MYC
524	0.503	0.0	0.503	0.0	500.0	76.78906316	0.0	0	0.0	interacts with	ETV6 (interacts with) MGP	0.0	9606.ENSP00000379658	1858387	9606.ENSP00000228938	1843175	0.0	true	interacts with	ETV6 (interacts with) MGP
525	0.511	0.072	0.488	0.0	50.0	10.43127326	0.359	0	0.643	interacts with	ETV6 (interacts with) ETS2	0.0	9606.ENSP00000379658	1858387	9606.ENSP00000353344	1853968	0.0	true	interacts with	ETV6 (interacts with) ETS2
526	0.442	0.053	0.448	0.0	350.0	74.14017774	0.0	0	0.0	interacts with	ETV6 (interacts with) IL6	0.0	9606.ENSP00000379658	1858387	9606.ENSP00000258743	1844631	0.0	true	interacts with	ETV6 (interacts with) IL6
527	0.437	0.053	0.445	0.0	314.0	62.47917865	0.0	0	0.0	interacts with	ETV6 (interacts with) FOS	0.0	9606.ENSP00000379658	1858387	9606.ENSP00000306245	1848822	0.0	true	interacts with	ETV6 (interacts with) FOS
528	0.443	0.0	0.443	0.0	46.0	11.27864358	0.0	0	0.0	interacts with	ETV6 (interacts with) PLAU	0.0	9606.ENSP00000379658	1858387	9606.ENSP00000361850	1855748	0.0	true	interacts with	ETV6 (interacts with) PLAU
529	0.488	0.117	0.529	0.0	618.0	208.0	0.0	0	0.0	interacts with	ADAMTS1 (interacts with) VEGFC	0.0	9606.ENSP00000284984	1846937	9606.ENSP00000280193	1846658	0.0	true	interacts with	ADAMTS1 (interacts with) VEGFC
530	0.0	0.0	0.503	0.0	922.0	196.0	0.503	0	0.0	interacts with	TMOD3 (interacts with) PSMC4	0.0	9606.ENSP00000308753	1849107	9606.ENSP00000157812	1842267	0.0	true	interacts with	TMOD3 (interacts with) PSMC4
531	0.046	0.126	0.447	0.0	400.0	208.0	0.391	0	0.0	interacts with	ERGIC2 (interacts with) ARCN1	0.0	9606.ENSP00000353270	1853963	9606.ENSP00000264028	1845462	0.0	true	interacts with	ERGIC2 (interacts with) ARCN1
532	0.199	0.054	0.444	0.0	728.0	208.0	0.324	0	0.0	interacts with	VGLL4 (interacts with) YAP1	0.0	9606.ENSP00000404251	1860466	9606.ENSP00000282441	1846794	0.0	true	interacts with	VGLL4 (interacts with) YAP1
533	0.206	0.055	0.419	0.274	834.0	208.0	0.0	0	0.0	interacts with	PFKFB3 (interacts with) SIRT1	0.06	9606.ENSP00000369100	1857093	9606.ENSP00000212015	1842473	0.0	true	interacts with	PFKFB3 (interacts with) SIRT1
534	0.303	0.189	0.411	0.0	494.0	111.88248177	0.0	0	0.0	interacts with	JMJD1C (interacts with) JHDM1D	0.0	9606.ENSP00000382204	1858707	9606.ENSP00000380692	1858505	0.0	true	interacts with	JMJD1C (interacts with) JHDM1D
535	0.0	0.408	0.408	0.0	430.0	102.11751823	0.0	0	0.0	interacts with	JMJD1C (interacts with) PELI1	0.0	9606.ENSP00000382204	1858707	9606.ENSP00000351789	1853768	0.0	true	interacts with	JMJD1C (interacts with) PELI1
536	0.409	0.0	0.408	0.0	1214.0	208.0	0.0	0	0.0	interacts with	MANEA (interacts with) MGP	0.0	9606.ENSP00000351669	1853750	9606.ENSP00000228938	1843175	0.0	true	interacts with	MANEA (interacts with) MGP
